# Supplementary material for: Knowledge-Guided Explainable Recommendation Tool for Cancer Risk Prediction Models Using Retrieval-Augmented Large Language Models: Development and Validation Study
Source: JMIR Med Inform. 2026 Mar 9;14:e78519. doi: 10.2196/78519 (PMC12978927; doi:10.2196/78519)
Supplement: Multimedia Appendix 2 [file medinform-v14-e78519-s002.xlsx]

## Sheet: Table 1 Cancer_Counts
Cancer Type	Count
Breast Cancer	290
Prostate Cancer	156
Colorectal Cancer	82
Lung Cancer	102
Ovarian Cancer	21
Gastric Cancer	16
Pancreatic Cancer	19
Hepatocellular Carcinoma (HCC)	31
Thyroid Cancer	7
Esophageal Cancer	8
Melanoma / Cutaneous	36
Endometrial Cancer	12
Liver Cancer (non-HCC)	2
Bladder Cancer	4
Head & Neck / Oral Cancer	12
Glioma / Brain Tumor	5
Cervical Cancer	6
Lymphoma	1
Haematuria Cancer	1
Digestive Carcinoma	1
Leukemia	0
Multiple Myeloma	0
Renal Cell Carcinoma (Kidney Cancer)	0
Testicular Cancer	0
Penile Cancer	0
Vulvar Cancer	0
Vaginal Cancer	0
Fallopian Tube Cancer	0
Gallbladder Cancer	0
Cholangiocarcinoma (Bile Duct Cancer)	0
Appendix Cancer	0
Small Intestine Cancer	0
Sarcoma	0
Mesothelioma	0
Meningioma	0
Medulloblastoma	0
Ependymoma	0
Pituitary Tumor	0
Parathyroid Tumor	0
Retinoblastoma	0
Neuroblastoma	0
Wilms Tumor	0

## Sheet: Table 2 Statistics_EmbedModels
Model	Relevance	Reliability	Total
all-distilroberta-v1	9.29167	8.625	17.9167
all-mpnet-base-v2	8.66667	7.66667	16.3333
all-MiniLM-L12-v2	8.375	7.375	15.75
all-MiniLM-L6-v2	8.04167	6.875	14.9167
Consistency Analysis
Test Type	Metric	Statistic	p-value
ICC(3,k)	Relevance	0.98	—
ICC(3,k)	Reliability	0.888	—
Differences Among Four Models
Test Type	Metric	Statistic	p-value
Kruskal–Wallis	Relevance	11.432	0.0096*
Kruskal–Wallis	Reliability	9.238	0.0263*
Pairwise Comparison (Mann–Whitney U)
Comparison	Metric	Statistic	p-value
MiniLM-L6 vs MiniLM-L12	Relevance	287	0.9914
	Reliability	263.5	0.6149
MiniLM-L6 vs mpnet-base	Relevance	253	0.4631
	Reliability	245.5	0.3797
MiniLM-L6 vs distilroberta	Relevance	185	0.0254*
	Reliability	172.5	0.0141*
MiniLM-L12 vs mpnet-base	Relevance	240	0.2831
	Reliability	266.5	0.6572
MiniLM-L12 vs distilroberta	Relevance	130	0.0002*
	Reliability	164	0.0073*
mpnet-base vs distilroberta	Relevance	195	0.0352*
	Reliability	190	0.0357*

## Sheet: Table 3 Statistics_Abalation
Group	Relevance_MEAN	Relevance_STD	Reliability_MEAN	Reliability_STD	Total_MEAN	Total_STD
G1-Proposed	9.5	0.78	8.875	0.85	18.375	1.439
G8-Sim+JIF	8.5	0.659	9.208	0.779	17.708	1.16
G7-Sim+AUC	8.917	0.974	8.75	0.847	17.667	1.551
G6-Sim+Recency	9.25	0.737	8.042	0.806	17.292	1.122
G3-AUC+	7.958	0.955	9.25	0.897	17.208	1.587
G5-JIF+	8.167	0.917	8.667	0.963	16.833	1.373
G10-Sim+Recency+JIF	8.083	0.776	8.25	0.794	16.333	0.868
G9-Sim+Recency+AUC	8.167	1.049	8.083	0.929	16.25	1.511
G11-Sim+AUC+JIF	7.833	0.637	7.917	0.717	15.75	0.794
G2-SimOnly	9.417	0.654	5.458	0.721	14.875	1.076
G4-Recency+	7.333	0.963	7.083	0.717	14.417	1.06
Test	Statistic	p-value
Kruskal–Wallis	47.916	6.42984e-07
Pairwise_Comparisons
Group1	Group2	U-stat	p-raw	Benjamini–Hochberg adjusted p-value	Cliff's δ
G1-Proposed	G4-Recency+	514.5	2.28196e-06	0.000125508	0.786458
G1-Proposed	G2-SimOnly	490	2.39778e-05	0.000659388	0.701389
G1-Proposed	G10-Sim+Recency+JIF	476.5	9.10814e-05	0.00166983	0.654514
G8-Sim+JIF	G4-Recency+	466.5	0.000221696	0.00299011	0.619792
G1-Proposed	G9-Sim+Recency+AUC	463	0.000271828	0.00299011	0.607639
G7-Sim+AUC	G4-Recency+	457	0.000490003	0.00449169	0.586806
G3-AUC+	G4-Recency+	451.5	0.00073828	0.00580077	0.567708
G8-Sim+JIF	G2-SimOnly	448	0.000926264	0.00599333	0.555556
G6-Sim+Recency	G4-Recency+	448	0.000980726	0.00599333	0.555556
G6-Sim+Recency	G2-SimOnly	443	0.0014041	0.00740453	0.538194
G1-Proposed	G11-Sim+AUC+JIF	440.5	0.00148091	0.00740453	0.529514
G7-Sim+AUC	G2-SimOnly	438	0.00197369	0.00885879	0.520833
G3-AUC+	G2-SimOnly	437	0.0020939	0.00885879	0.517361
G5-JIF+	G4-Recency+	425.5	0.00449099	0.0176432	0.477431
G5-JIF+	G2-SimOnly	414	0.0092798	0.0340259	0.4375
G8-Sim+JIF	G10-Sim+Recency+JIF	411.5	0.0109255	0.0375563	0.428819
G1-Proposed	G5-JIF+	401	0.0189118	0.0611854	0.392361
G8-Sim+JIF	G9-Sim+Recency+AUC	398	0.0233122	0.0712317	0.381944
G3-AUC+	G10-Sim+Recency+JIF	396.5	0.0255897	0.0733454	0.376736
G6-Sim+Recency	G10-Sim+Recency+JIF	395	0.0278964	0.0733454	0.371528
G8-Sim+JIF	G11-Sim+AUC+JIF	394.5	0.0280046	0.0733454	0.369792
G7-Sim+AUC	G10-Sim+Recency+JIF	392	0.0324061	0.0810151	0.361111
G7-Sim+AUC	G9-Sim+Recency+AUC	389	0.0376121	0.089942	0.350694
G1-Proposed	G7-Sim+AUC	381	0.054362	0.124579	0.322917
G3-AUC+	G11-Sim+AUC+JIF	375.5	0.071445	0.151429	0.303819
G3-AUC+	G9-Sim+Recency+AUC	375.5	0.0715847	0.151429	0.303819
G7-Sim+AUC	G11-Sim+AUC+JIF	374	0.0768792	0.156606	0.298611
G1-Proposed	G3-AUC+	368.5	0.0938987	0.184444	0.279514
G1-Proposed	G6-Sim+Recency	366	0.107399	0.203687	0.270833
G6-Sim+Recency	G11-Sim+AUC+JIF	365	0.113885	0.20879	0.267361
G9-Sim+Recency+AUC	G4-Recency+	363	0.122214	0.216832	0.260417
G5-JIF+	G10-Sim+Recency+JIF	360	0.13916	0.23918	0.25
G9-Sim+Recency+AUC	G2-SimOnly	356	0.161956	0.266397	0.236111
G5-JIF+	G11-Sim+AUC+JIF	355.5	0.164682	0.266397	0.234375
G5-JIF+	G9-Sim+Recency+AUC	345	0.241379	0.371312	0.197917
G6-Sim+Recency	G9-Sim+Recency+AUC	345	0.243041	0.371312	0.197917
G11-Sim+AUC+JIF	G4-Recency+	342.5	0.261354	0.388499	0.189236
G10-Sim+Recency+JIF	G4-Recency+	341	0.276986	0.400901	0.184028
G11-Sim+AUC+JIF	G2-SimOnly	339.5	0.289075	0.40767	0.178819
G8-Sim+JIF	G5-JIF+	335	0.335678	0.461557	0.163194
G10-Sim+Recency+JIF	G2-SimOnly	331.5	0.373016	0.500388	0.151042
G7-Sim+AUC	G6-Sim+Recency	328	0.414077	0.542244	0.138889
G7-Sim+AUC	G5-JIF+	317	0.555729	0.710816	0.100694
G6-Sim+Recency	G3-AUC+	315	0.584225	0.724656	0.09375
G1-Proposed	G8-Sim+JIF	314	0.5929	0.724656	0.0902778
G9-Sim+Recency+AUC	G10-Sim+Recency+JIF	309.5	0.663389	0.793182	0.0746528
G3-AUC+	G5-JIF+	308	0.686776	0.795346	0.0694444
G8-Sim+JIF	G3-AUC+	307.5	0.69412	0.795346	0.0677083
G7-Sim+AUC	G3-AUC+	305	0.733004	0.822759	0.0590278
G6-Sim+Recency	G5-JIF+	303	0.764629	0.841092	0.0520833
G7-Sim+AUC	G8-Sim+JIF	278	0.844109	0.900865	-0.0347222
G9-Sim+Recency+AUC	G11-Sim+AUC+JIF	297.5	0.851727	0.900865	0.0329861
G10-Sim+Recency+JIF	G11-Sim+AUC+JIF	281.5	0.901084	0.935087	-0.0225694
G2-SimOnly	G4-Recency+	291	0.958393	0.975261	0.0104167
G8-Sim+JIF	G6-Sim+Recency	290	0.975261	0.975261	0.00694444

## Sheet: Table 4 CanRisk_Performance
Scope	Metric	N	Mean	SD	CI_low	CI_high	Mean ± SD	95% CI
Topic 1	Relevance	5	8.7	0.447214	8.14471	9.25529	8.70 ± 0.45	[8.14, 9.26]
Topic 1	Reliability	5	8.1	0.547723	7.41991	8.78009	8.10 ± 0.55	[7.42, 8.78]
Topic 2	Relevance	5	8.5	0.5	7.87917	9.12083	8.50 ± 0.50	[7.88, 9.12]
Topic 2	Reliability	5	7.8	0.758288	6.85846	8.74154	7.80 ± 0.76	[6.86, 8.74]
Topic 3	Relevance	5	8.4	0.41833	7.88057	8.91943	8.40 ± 0.42	[7.88, 8.92]
Topic 3	Reliability	5	7.2	0.758288	6.25846	8.14154	7.20 ± 0.76	[6.26, 8.14]
Topic 4	Relevance	5	7.6	0.41833	7.08057	8.11943	7.60 ± 0.42	[7.08, 8.12]
Topic 4	Reliability	5	7.4	0.821584	6.37987	8.42013	7.40 ± 0.82	[6.38, 8.42]
Total (All Themes)	Relevance	20	8.3	0.593828	8.02208	8.57792	8.30 ± 0.59	[8.02, 8.58]
Total (All Themes)	Reliability	20	7.625	0.758721	7.26991	7.98009	7.62 ± 0.76	[7.27, 7.98]

## Sheet: Table 5 Statistics_App
ICC Test
Metric	n_targets	k_raters	ICC(3,k)	MSR	MSE
Relevance	100	2	0.952531	18.1076	0.859545
Reliability	100	2	0.901704	17.118	1.68263
Total	100	2	0.963473	63.5181	2.32015
Shapiro–Wilk test
Application	Metric	N	W	p
CanRisk-RAG (G1-Base)	Relevance	40	0.856124	0.000127131
CanRisk-RAG (G1-Base)	Reliability	40	0.934663	0.0229286
CanRisk-RAG (G1-Base)	Total	40	0.940518	0.0359986
ChatGPT-4o	Relevance	40	0.908183	0.00333673
ChatGPT-4o	Reliability	40	0.856565	0.00013037
ChatGPT-4o	Total	40	0.8703	0.000291245
Gemini 1.5 Flash	Relevance	40	0.86708	0.000240384
Gemini 1.5 Flash	Reliability	40	0.900519	0.00197948
Gemini 1.5 Flash	Total	40	0.950616	0.0796227
PubMed	Relevance	40	0.851914	0.000100153
PubMed	Reliability	40	0.838563	4.80393e-05
PubMed	Total	40	0.906021	0.00287508
ScholarAI	Relevance	40	0.948005	0.0647562
ScholarAI	Reliability	40	0.930836	0.0171521
ScholarAI	Total	40	0.945679	0.0539037
Kruskal–Wallis test
Scope	Metric	H	p
All	Relevance	113.646	1.21413e-23
All	Reliability	99.3607	1.34565e-20
All	Total	112.994	1.67242e-23
Dunn’s test
Theme	Metric	group1	group2	z	p	p_bh
Theme1	Relevance	CanRisk-RAG (G1-Base)	ScholarAI	0.842531	0.399491	0.443879
Theme1	Relevance	CanRisk-RAG (G1-Base)	ChatGPT-4o	3.01456	0.00257352	0.00643381
Theme1	Relevance	CanRisk-RAG (G1-Base)	Gemini 1.5 Flash	5.61945	1.91567e-08	1.91567e-07
Theme1	Relevance	CanRisk-RAG (G1-Base)	PubMed	3.16142	0.00157	0.00523334
Theme1	Relevance	ScholarAI	ChatGPT-4o	2.17203	0.0298535	0.0373168
Theme1	Relevance	ScholarAI	Gemini 1.5 Flash	4.77692	1.78002e-06	8.9001e-06
Theme1	Relevance	ScholarAI	PubMed	2.31889	0.0204009	0.0291441
Theme1	Relevance	ChatGPT-4o	Gemini 1.5 Flash	2.60489	0.0091904	0.0183808
Theme1	Relevance	ChatGPT-4o	PubMed	0.146863	0.88324	0.88324
Theme1	Relevance	Gemini 1.5 Flash	PubMed	-2.45803	0.0139703	0.0232838
Theme1	Reliability	CanRisk-RAG (G1-Base)	ScholarAI	1.49831	0.134053	0.191504
Theme1	Reliability	CanRisk-RAG (G1-Base)	ChatGPT-4o	4.04698	5.18831e-05	0.000172944
Theme1	Reliability	CanRisk-RAG (G1-Base)	Gemini 1.5 Flash	5.15912	2.48107e-07	2.48107e-06
Theme1	Reliability	CanRisk-RAG (G1-Base)	PubMed	0.803217	0.421849	0.468721
Theme1	Reliability	ScholarAI	ChatGPT-4o	2.54867	0.0108135	0.0180225
Theme1	Reliability	ScholarAI	Gemini 1.5 Flash	3.66082	0.000251413	0.000628534
Theme1	Reliability	ScholarAI	PubMed	-0.695092	0.486998	0.486998
Theme1	Reliability	ChatGPT-4o	Gemini 1.5 Flash	1.11215	0.266075	0.332594
Theme1	Reliability	ChatGPT-4o	PubMed	-3.24376	0.00117963	0.00235925
Theme1	Reliability	Gemini 1.5 Flash	PubMed	-4.35591	1.32517e-05	6.62584e-05
Theme1	Total	CanRisk-RAG (G1-Base)	ScholarAI	1.50282	0.132887	0.147652
Theme1	Total	CanRisk-RAG (G1-Base)	ChatGPT-4o	4.13082	3.61478e-05	0.000120493
Theme1	Total	CanRisk-RAG (G1-Base)	Gemini 1.5 Flash	5.84942	4.93289e-09	4.93289e-08
Theme1	Total	CanRisk-RAG (G1-Base)	PubMed	2.35056	0.0187453	0.0312422
Theme1	Total	ScholarAI	ChatGPT-4o	2.628	0.00858884	0.0171777
Theme1	Total	ScholarAI	Gemini 1.5 Flash	4.3466	1.38261e-05	6.91305e-05
Theme1	Total	ScholarAI	PubMed	0.847742	0.396582	0.396582
Theme1	Total	ChatGPT-4o	Gemini 1.5 Flash	1.7186	0.0856864	0.107108
Theme1	Total	ChatGPT-4o	PubMed	-1.78026	0.0750337	0.107108
Theme1	Total	Gemini 1.5 Flash	PubMed	-3.49886	0.000467247	0.00116812
Theme2	Relevance	CanRisk-RAG (G1-Base)	ScholarAI	1.55051	0.121019	0.172884
Theme2	Relevance	CanRisk-RAG (G1-Base)	ChatGPT-4o	4.96163	6.99031e-07	3.49515e-06
Theme2	Relevance	CanRisk-RAG (G1-Base)	Gemini 1.5 Flash	5.11668	3.10954e-07	3.10954e-06
Theme2	Relevance	CanRisk-RAG (G1-Base)	PubMed	3.87628	0.000106068	0.000353558
Theme2	Relevance	ScholarAI	ChatGPT-4o	3.41112	0.00064696	0.00129392
Theme2	Relevance	ScholarAI	Gemini 1.5 Flash	3.56617	0.000362232	0.000905579
Theme2	Relevance	ScholarAI	PubMed	2.32577	0.0200311	0.0333851
Theme2	Relevance	ChatGPT-4o	Gemini 1.5 Flash	0.155051	0.876781	0.876781
Theme2	Relevance	ChatGPT-4o	PubMed	-1.08536	0.277763	0.308626
Theme2	Relevance	Gemini 1.5 Flash	PubMed	-1.24041	0.214824	0.268531
Theme2	Reliability	CanRisk-RAG (G1-Base)	ScholarAI	2.24	0.0250909	0.038832
Theme2	Reliability	CanRisk-RAG (G1-Base)	ChatGPT-4o	5.25778	1.45807e-07	1.45807e-06
Theme2	Reliability	CanRisk-RAG (G1-Base)	Gemini 1.5 Flash	4.44889	8.63157e-06	4.31578e-05
Theme2	Reliability	CanRisk-RAG (G1-Base)	PubMed	1.19778	0.231004	0.288754
Theme2	Reliability	ScholarAI	ChatGPT-4o	3.01778	0.00254636	0.00509271
Theme2	Reliability	ScholarAI	Gemini 1.5 Flash	2.20889	0.0271824	0.038832
Theme2	Reliability	ScholarAI	PubMed	-1.04222	0.297309	0.330343
Theme2	Reliability	ChatGPT-4o	Gemini 1.5 Flash	-0.808889	0.418579	0.418579
Theme2	Reliability	ChatGPT-4o	PubMed	-4.06	4.90727e-05	0.000163576
Theme2	Reliability	Gemini 1.5 Flash	PubMed	-3.25111	0.00114955	0.00287387
Theme2	Total	CanRisk-RAG (G1-Base)	ScholarAI	1.8549	0.0636106	0.0795133
Theme2	Total	CanRisk-RAG (G1-Base)	ChatGPT-4o	5.5647	2.62607e-08	2.62607e-07
Theme2	Total	CanRisk-RAG (G1-Base)	Gemini 1.5 Flash	5.21065	1.8818e-07	9.40898e-07
Theme2	Total	CanRisk-RAG (G1-Base)	PubMed	2.76311	0.0057254	0.00954233
Theme2	Total	ScholarAI	ChatGPT-4o	3.7098	0.000207424	0.000691414
Theme2	Total	ScholarAI	Gemini 1.5 Flash	3.35575	0.000791497	0.00197874
Theme2	Total	ScholarAI	PubMed	0.908208	0.363768	0.404187
Theme2	Total	ChatGPT-4o	Gemini 1.5 Flash	-0.354047	0.723304	0.723304
Theme2	Total	ChatGPT-4o	PubMed	-2.80159	0.00508514	0.00954233
Theme2	Total	Gemini 1.5 Flash	PubMed	-2.44754	0.0143834	0.0205477
Theme3	Relevance	CanRisk-RAG (G1-Base)	ScholarAI	1.59391	0.110955	0.158507
Theme3	Relevance	CanRisk-RAG (G1-Base)	ChatGPT-4o	4.09864	4.15588e-05	0.000138529
Theme3	Relevance	CanRisk-RAG (G1-Base)	Gemini 1.5 Flash	5.04085	4.63458e-07	3.3444e-06
Theme3	Relevance	CanRisk-RAG (G1-Base)	PubMed	4.97019	6.6888e-07	3.3444e-06
Theme3	Relevance	ScholarAI	ChatGPT-4o	2.50472	0.0122547	0.0204245
Theme3	Relevance	ScholarAI	Gemini 1.5 Flash	3.44694	0.000566976	0.00141744
Theme3	Relevance	ScholarAI	PubMed	3.37627	0.00073475	0.0014695
Theme3	Relevance	ChatGPT-4o	Gemini 1.5 Flash	0.942216	0.346082	0.42606
Theme3	Relevance	ChatGPT-4o	PubMed	0.87155	0.383454	0.42606
Theme3	Relevance	Gemini 1.5 Flash	PubMed	-0.0706662	0.943663	0.943663
Theme3	Reliability	CanRisk-RAG (G1-Base)	ScholarAI	1.60655	0.108153	0.154504
Theme3	Reliability	CanRisk-RAG (G1-Base)	ChatGPT-4o	4.23757	2.25948e-05	0.000112974
Theme3	Reliability	CanRisk-RAG (G1-Base)	Gemini 1.5 Flash	4.47817	7.52862e-06	7.52862e-05
Theme3	Reliability	CanRisk-RAG (G1-Base)	PubMed	1.16417	0.244356	0.305445
Theme3	Reliability	ScholarAI	ChatGPT-4o	2.63102	0.00851288	0.0141881
Theme3	Reliability	ScholarAI	Gemini 1.5 Flash	2.87162	0.00408379	0.00816758
Theme3	Reliability	ScholarAI	PubMed	-0.442384	0.658211	0.731346
Theme3	Reliability	ChatGPT-4o	Gemini 1.5 Flash	0.240595	0.809869	0.809869
Theme3	Reliability	ChatGPT-4o	PubMed	-3.0734	0.00211631	0.00529078
Theme3	Reliability	Gemini 1.5 Flash	PubMed	-3.314	0.000919716	0.00306572
Theme3	Total	CanRisk-RAG (G1-Base)	ScholarAI	1.84805	0.0645949	0.0922784
Theme3	Total	CanRisk-RAG (G1-Base)	ChatGPT-4o	4.77413	1.80482e-06	9.02412e-06
Theme3	Total	CanRisk-RAG (G1-Base)	Gemini 1.5 Flash	5.39015	7.03985e-08	7.03985e-07
Theme3	Total	CanRisk-RAG (G1-Base)	PubMed	3.11859	0.0018172	0.00454301
Theme3	Total	ScholarAI	ChatGPT-4o	2.92608	0.00343261	0.00686521
Theme3	Total	ScholarAI	Gemini 1.5 Flash	3.5421	0.000396956	0.00132319
Theme3	Total	ScholarAI	PubMed	1.27054	0.203894	0.226549
Theme3	Total	ChatGPT-4o	Gemini 1.5 Flash	0.616017	0.537883	0.537883
Theme3	Total	ChatGPT-4o	PubMed	-1.65555	0.0978137	0.122267
Theme3	Total	Gemini 1.5 Flash	PubMed	-2.27156	0.0231129	0.0385215
Theme4	Relevance	CanRisk-RAG (G1-Base)	ScholarAI	3.57521	0.000349944	0.00174972
Theme4	Relevance	CanRisk-RAG (G1-Base)	ChatGPT-4o	2.88977	0.00385526	0.00771051
Theme4	Relevance	CanRisk-RAG (G1-Base)	Gemini 1.5 Flash	3.20133	0.00136793	0.00455977
Theme4	Relevance	CanRisk-RAG (G1-Base)	PubMed	5.91195	3.38077e-09	3.38077e-08
Theme4	Relevance	ScholarAI	ChatGPT-4o	-0.685444	0.493064	0.61633
Theme4	Relevance	ScholarAI	Gemini 1.5 Flash	-0.373878	0.708495	0.755371
Theme4	Relevance	ScholarAI	PubMed	2.33674	0.0194527	0.0277896
Theme4	Relevance	ChatGPT-4o	Gemini 1.5 Flash	0.311565	0.755371	0.755371
Theme4	Relevance	ChatGPT-4o	PubMed	3.02218	0.00250958	0.00627396
Theme4	Relevance	Gemini 1.5 Flash	PubMed	2.71062	0.00671579	0.011193
Theme4	Reliability	CanRisk-RAG (G1-Base)	ScholarAI	3.72654	0.000194128	0.000647094
Theme4	Reliability	CanRisk-RAG (G1-Base)	ChatGPT-4o	3.92309	8.74223e-05	0.000437111
Theme4	Reliability	CanRisk-RAG (G1-Base)	Gemini 1.5 Flash	2.99538	0.00274102	0.00685254
Theme4	Reliability	CanRisk-RAG (G1-Base)	PubMed	5.07878	3.79859e-07	3.79859e-06
Theme4	Reliability	ScholarAI	ChatGPT-4o	0.196547	0.844182	0.844182
Theme4	Reliability	ScholarAI	Gemini 1.5 Flash	-0.731156	0.464684	0.516315
Theme4	Reliability	ScholarAI	PubMed	1.35225	0.176297	0.293828
Theme4	Reliability	ChatGPT-4o	Gemini 1.5 Flash	-0.927703	0.353561	0.441952
Theme4	Reliability	ChatGPT-4o	PubMed	1.1557	0.247805	0.354006
Theme4	Reliability	Gemini 1.5 Flash	PubMed	2.0834	0.0372146	0.0744292
Theme4	Total	CanRisk-RAG (G1-Base)	ScholarAI	3.6252	0.000288736	0.00144368
Theme4	Total	CanRisk-RAG (G1-Base)	ChatGPT-4o	3.09959	0.00193791	0.00484478
Theme4	Total	CanRisk-RAG (G1-Base)	Gemini 1.5 Flash	2.78267	0.00539135	0.00898558
Theme4	Total	CanRisk-RAG (G1-Base)	PubMed	5.95182	2.65171e-09	2.65171e-08
Theme4	Total	ScholarAI	ChatGPT-4o	-0.525616	0.599155	0.665728
Theme4	Total	ScholarAI	Gemini 1.5 Flash	-0.842531	0.399491	0.499364
Theme4	Total	ScholarAI	PubMed	2.32662	0.0199854	0.0285506
Theme4	Total	ChatGPT-4o	Gemini 1.5 Flash	-0.316915	0.751308	0.751308
Theme4	Total	ChatGPT-4o	PubMed	2.85224	0.00434126	0.00868253
Theme4	Total	Gemini 1.5 Flash	PubMed	3.16915	0.00152884	0.00484478
Mann–Whitney U test By Metric
Metric	Application1	Application2	U	p	CliffsDelta	Benjamini–Hochberg adjusted p-value
Relevance	CanRisk-RAG (G1-Base)	ChatGPT-4o	1564.5	9.1551e-14	0.955625	1.22068e-13
Relevance	CanRisk-RAG (G1-Base)	Gemini 1.5 Flash	1600	4.76634e-15	1	1.90654e-14
Relevance	CanRisk-RAG (G1-Base)	PubMed	1589.5	1.33625e-14	0.986875	2.67251e-14
Relevance	CanRisk-RAG (G1-Base)	ScholarAI	1429.5	5.95713e-10	0.786875	5.95713e-10
Reliability	CanRisk-RAG (G1-Base)	ChatGPT-4o	1599	8.64453e-15	0.99875	1.72891e-14
Reliability	CanRisk-RAG (G1-Base)	Gemini 1.5 Flash	1600	8.20558e-15	1	1.72891e-14
Reliability	CanRisk-RAG (G1-Base)	PubMed	1223	3.42673e-05	0.52875	3.42673e-05
Reliability	CanRisk-RAG (G1-Base)	ScholarAI	1413	2.35462e-09	0.76625	3.1395e-09
Total	CanRisk-RAG (G1-Base)	ChatGPT-4o	1599	1.14113e-14	0.99875	2.28226e-14
Total	CanRisk-RAG (G1-Base)	Gemini 1.5 Flash	1600	9.65771e-15	1	2.28226e-14
Total	CanRisk-RAG (G1-Base)	PubMed	1563	1.68502e-13	0.95375	2.2467e-13
Total	CanRisk-RAG (G1-Base)	ScholarAI	1485.5	3.41469e-11	0.856875	3.41469e-11
Mann–Whitney U test By Theme
Theme	Metric	Application1	Application2	U	p	CliffsDelta	Benjamini–Hochberg adjusted p-value
Theme1	Relevance	CanRisk-RAG (G1-Base)	ChatGPT-4o	93.5	0.000921781	0.87	0.00122904
Theme1	Relevance	CanRisk-RAG (G1-Base)	Gemini 1.5 Flash	100	0.000140775	1	0.000482263
Theme1	Relevance	CanRisk-RAG (G1-Base)	PubMed	98.5	0.000241132	0.97	0.000482263
Theme1	Relevance	CanRisk-RAG (G1-Base)	ScholarAI	71.5	0.0971496	0.43	0.0971496
Theme1	Reliability	CanRisk-RAG (G1-Base)	ChatGPT-4o	100	0.000156565	1	0.00031864
Theme1	Reliability	CanRisk-RAG (G1-Base)	Gemini 1.5 Flash	100	0.00015932	1	0.00031864
Theme1	Reliability	CanRisk-RAG (G1-Base)	PubMed	68	0.175131	0.36	0.175131
Theme1	Reliability	CanRisk-RAG (G1-Base)	ScholarAI	81	0.0172174	0.62	0.0229565
Theme1	Total	CanRisk-RAG (G1-Base)	ChatGPT-4o	100	0.000144176	1	0.000313131
Theme1	Total	CanRisk-RAG (G1-Base)	Gemini 1.5 Flash	100	0.000156565	1	0.000313131
Theme1	Total	CanRisk-RAG (G1-Base)	PubMed	95.5	0.00054412	0.91	0.000725494
Theme1	Total	CanRisk-RAG (G1-Base)	ScholarAI	84	0.00998578	0.68	0.00998578
Theme2	Relevance	CanRisk-RAG (G1-Base)	ChatGPT-4o	100	0.000112085	1	0.000114953
Theme2	Relevance	CanRisk-RAG (G1-Base)	Gemini 1.5 Flash	100	0.000114953	1	0.000114953
Theme2	Relevance	CanRisk-RAG (G1-Base)	PubMed	100	0.000114953	1	0.000114953
Theme2	Relevance	CanRisk-RAG (G1-Base)	ScholarAI	100	0.000112085	1	0.000114953
Theme2	Reliability	CanRisk-RAG (G1-Base)	ChatGPT-4o	100	0.000121609	1	0.000295277
Theme2	Reliability	CanRisk-RAG (G1-Base)	Gemini 1.5 Flash	100	0.000147639	1	0.000295277
Theme2	Reliability	CanRisk-RAG (G1-Base)	PubMed	76	0.048538	0.52	0.048538
Theme2	Reliability	CanRisk-RAG (G1-Base)	ScholarAI	93	0.00106199	0.86	0.00141599
Theme2	Total	CanRisk-RAG (G1-Base)	ChatGPT-4o	100	0.000148514	1	0.000162111
Theme2	Total	CanRisk-RAG (G1-Base)	Gemini 1.5 Flash	100	0.00015932	1	0.000162111
Theme2	Total	CanRisk-RAG (G1-Base)	PubMed	100	0.000162111	1	0.000162111
Theme2	Total	CanRisk-RAG (G1-Base)	ScholarAI	100	0.00015748	1	0.000162111
Theme3	Relevance	CanRisk-RAG (G1-Base)	ChatGPT-4o	100	0.000120106	1	0.000120106
Theme3	Relevance	CanRisk-RAG (G1-Base)	Gemini 1.5 Flash	100	9.10363e-05	1	0.000120106
Theme3	Relevance	CanRisk-RAG (G1-Base)	PubMed	100	9.16447e-05	1	0.000120106
Theme3	Relevance	CanRisk-RAG (G1-Base)	ScholarAI	100	0.000119359	1	0.000120106
Theme3	Reliability	CanRisk-RAG (G1-Base)	ChatGPT-4o	100	0.000147639	1	0.000295277
Theme3	Reliability	CanRisk-RAG (G1-Base)	Gemini 1.5 Flash	100	0.00014332	1	0.000295277
Theme3	Reliability	CanRisk-RAG (G1-Base)	PubMed	65	0.247734	0.3	0.247734
Theme3	Reliability	CanRisk-RAG (G1-Base)	ScholarAI	83	0.0116992	0.66	0.0155989
Theme3	Total	CanRisk-RAG (G1-Base)	ChatGPT-4o	100	0.000152948	1	0.000205128
Theme3	Total	CanRisk-RAG (G1-Base)	Gemini 1.5 Flash	100	0.000151163	1	0.000205128
Theme3	Total	CanRisk-RAG (G1-Base)	PubMed	100	0.000153846	1	0.000205128
Theme3	Total	CanRisk-RAG (G1-Base)	ScholarAI	96.5	0.000412208	0.93	0.000412208
Theme4	Relevance	CanRisk-RAG (G1-Base)	ChatGPT-4o	100	0.000148514	1	0.000148514
Theme4	Relevance	CanRisk-RAG (G1-Base)	Gemini 1.5 Flash	100	0.00014332	1	0.000148514
Theme4	Relevance	CanRisk-RAG (G1-Base)	PubMed	100	7.41679e-05	1	0.000148514
Theme4	Relevance	CanRisk-RAG (G1-Base)	ScholarAI	100	0.000148514	1	0.000148514
Theme4	Reliability	CanRisk-RAG (G1-Base)	ChatGPT-4o	100	0.000140775	1	0.000151163
Theme4	Reliability	CanRisk-RAG (G1-Base)	Gemini 1.5 Flash	100	0.000151163	1	0.000151163
Theme4	Reliability	CanRisk-RAG (G1-Base)	PubMed	100	0.000114953	1	0.000151163
Theme4	Reliability	CanRisk-RAG (G1-Base)	ScholarAI	100	0.000148514	1	0.000151163
Theme4	Total	CanRisk-RAG (G1-Base)	ChatGPT-4o	100	0.000152053	1	0.000165888
Theme4	Total	CanRisk-RAG (G1-Base)	Gemini 1.5 Flash	100	0.000151163	1	0.000165888
Theme4	Total	CanRisk-RAG (G1-Base)	PubMed	100	0.000135785	1	0.000165888
Theme4	Total	CanRisk-RAG (G1-Base)	ScholarAI	100	0.000165888	1	0.000165888

## Sheet: Table 6 Statistics_OtherMtrics
The ICC consistency for the three metrics of five applications
Scope	Metric	n_targets	k_raters	ICC(3,k)	MSR	MSE
AllTargets(App×Theme×Task)	Authenticity	80	2	0.997823	14.2088	0.0309335
AllTargets(App×Theme×Task)	Data Completeness	80	2	0.965786	6.45372	0.220807
AllTargets(App×Theme×Task)	Consistency	80	2	0.997824	14.5075	0.0315665
Statistics results of authenticity, data completeness, and consistency for five applications
Applications	Authenticity	Data Completeness	Consistency
Topic 1
ChatGPT-4o	5.00 ± 0.71	3.70 ± 2.22	3.80 ± 0.84
Gemini 1.5 Flash	6.60 ± 0.89	5.40 ± 0.65	6.80 ± 0.84	a
PubMed	10.00 ± 0.00	3.90 ± 0.42	10.00 ± 0.00
ScholarAI	9.50 ± 0.50	6.10 ± 0.74	8.30 ± 0.67
Topic 2
ChatGPT-4o	3.70 ± 0.45	3.20 ± 0.27	3.00 ± 0.71
Gemini 1.5 Flash	6.30 ± 0.45	4.60 ± 0.55	6.60 ± 0.55
PubMed	10.00 ± 0.00	2.70 ± 0.45	10.00 ± 0.00
ScholarAI	8.90 ± 0.22	6.00 ± 1.00	7.40 ± 0.55
Topic 3
ChatGPT-4o	2.80 ± 1.30	3.00 ± 0.79	2.70 ± 0.45
Gemini 1.5 Flash	5.60 ± 0.55	4.20 ± 0.45	6.00 ± 0.00
PubMed	10.00 ± 0.00	1.50 ± 0.61	10.00 ± 0.00
ScholarAI	8.40 ± 0.55	5.40 ± 0.65	7.20 ± 0.84
Topic 4
ChatGPT-4o	2.60 ± 0.89	2.00 ± 0.50	1.90 ± 0.55
Gemini 1.5 Flash	4.80 ± 0.45	3.60 ± 0.22	5.00 ± 0.00
PubMed	10.00 ± 0.00	0.00 ± 0.00	10.00 ± 0.00
ScholarAI	7.90 ± 0.22	5.20 ± 0.27	6.80 ± 0.27
Average Score
ChatGPT-4o	3.52 ± 1.27	2.98 ± 1.28	2.85 ± 0.92
Gemini 1.5 Flash	5.83 ± 0.91	4.45 ± 0.81	6.10 ± 0.85
PubMed	10.00 ± 0.00	2.02 ± 1.53	10.00 ± 0.00
ScholarAI	8.68 ± 0.71	5.67 ± 0.77	7.42 ± 0.80
The statistical results of the Shapiro-Wilk test for the applications
v	Metric	N	W	p
ChatGPT-4o	Authenticity	40	0.881535	0.000579147
ChatGPT-4o	Data Completeness	40	0.929682	0.0157263
ChatGPT-4o	Consistency	40	0.89308	0.00120994
Gemini 1.5 Flash	Authenticity	40	0.883023	0.000635692
Gemini 1.5 Flash	Data Completeness	40	0.859953	0.000158396
Gemini 1.5 Flash	Consistency	40	0.860014	0.000158958
PubMed	Authenticity	40	1	1
PubMed	Data Completeness	40	0.881396	0.000574127
PubMed	Consistency	40	1	1
ScholarAI	Authenticity	40	0.834414	3.84792e-05
ScholarAI	Data Completeness	40	0.828513	2.82015e-05
ScholarAI	Consistency	40	0.859954	0.00015841
Kruskal–Wallis results for differences among applications across themes and metrics
Scope	Metric	H	p
All	Authenticity	144.915	3.29298e-31
All	Data Completeness	102.816	3.85417e-22
All	Consistency	145.271	2.75865e-31
Theme1	Authenticity	35.3436	1.0307e-07
Theme1	Data Completeness	23.5829	3.05241e-05
Theme1	Consistency	36.3484	6.32004e-08
Theme2	Authenticity	38.0302	2.78513e-08
Theme2	Data Completeness	31.6238	6.28152e-07
Theme2	Consistency	36.148	6.96782e-08
Theme3	Authenticity	37.1239	4.33185e-08
Theme3	Data Completeness	33.2658	2.83053e-07
Theme3	Consistency	37.1172	4.34604e-08
Theme4	Authenticity	37.7689	3.1635e-08
Theme4	Data Completeness	37.268	4.03812e-08
Theme4	Consistency	38.2803	2.46542e-08
Pairwise statistical comparisons of baseline applications across themes for authenticity, data completeness, and consistency
Theme	Metric	group1	group2	z	p	p_bh
Theme1	Authenticity	ScholarAI	PubMed	-0.989501	0.322418	0.322418
Theme1	Authenticity	ScholarAI	Gemini 1.5 Flash	2.59249	0.00952832	0.0142925
Theme1	Authenticity	ScholarAI	ChatGPT-4o	4.33401	1.46415e-05	4.39244e-05
Theme1	Authenticity	PubMed	Gemini 1.5 Flash	3.58199	0.000340982	0.000681964
Theme1	Authenticity	PubMed	ChatGPT-4o	5.32352	1.01781e-07	6.10685e-07
Theme1	Authenticity	Gemini 1.5 Flash	ChatGPT-4o	1.74152	0.0815922	0.0979106
Theme1	Data Completeness	ScholarAI	PubMed	4.2807	1.86306e-05	0.000111784
Theme1	Data Completeness	ScholarAI	Gemini 1.5 Flash	1.24278	0.213947	0.256737
Theme1	Data Completeness	ScholarAI	ChatGPT-4o	3.51136	0.000445824	0.00133747
Theme1	Data Completeness	PubMed	Gemini 1.5 Flash	-3.03792	0.0023822	0.0047644
Theme1	Data Completeness	PubMed	ChatGPT-4o	-0.769342	0.44169	0.44169
Theme1	Data Completeness	Gemini 1.5 Flash	ChatGPT-4o	2.26857	0.0232942	0.0349414
Theme1	Consistency	ScholarAI	PubMed	-2.11301	0.0345997	0.0415197
Theme1	Consistency	ScholarAI	Gemini 1.5 Flash	1.58961	0.111924	0.111924
Theme1	Consistency	ScholarAI	ChatGPT-4o	3.70262	0.000213387	0.000426773
Theme1	Consistency	PubMed	Gemini 1.5 Flash	3.70262	0.000213387	0.000426773
Theme1	Consistency	PubMed	ChatGPT-4o	5.81563	6.04062e-09	3.62437e-08
Theme1	Consistency	Gemini 1.5 Flash	ChatGPT-4o	2.11301	0.0345997	0.0415197
Theme2	Authenticity	ScholarAI	PubMed	-1.95013	0.0511601	0.0511601
Theme2	Authenticity	ScholarAI	Gemini 1.5 Flash	1.95013	0.0511601	0.0511601
Theme2	Authenticity	ScholarAI	ChatGPT-4o	3.90027	9.60862e-05	0.000192172
Theme2	Authenticity	PubMed	Gemini 1.5 Flash	3.90027	9.60862e-05	0.000192172
Theme2	Authenticity	PubMed	ChatGPT-4o	5.8504	4.90386e-09	2.94231e-08
Theme2	Authenticity	Gemini 1.5 Flash	ChatGPT-4o	1.95013	0.0511601	0.0511601
Theme2	Data Completeness	ScholarAI	PubMed	4.97644	6.47628e-07	3.88577e-06
Theme2	Data Completeness	ScholarAI	Gemini 1.5 Flash	1.64575	0.0998146	0.119777
Theme2	Data Completeness	ScholarAI	ChatGPT-4o	4.19275	2.7559e-05	8.2677e-05
Theme2	Data Completeness	PubMed	Gemini 1.5 Flash	-3.33069	0.000866306	0.00173261
Theme2	Data Completeness	PubMed	ChatGPT-4o	-0.783692	0.433221	0.433221
Theme2	Data Completeness	Gemini 1.5 Flash	ChatGPT-4o	2.547	0.0108654	0.0162981
Theme2	Consistency	ScholarAI	PubMed	-2.3128	0.0207335	0.0248802
Theme2	Consistency	ScholarAI	Gemini 1.5 Flash	1.2544	0.209696	0.209696
Theme2	Consistency	ScholarAI	ChatGPT-4o	3.5672	0.000360811	0.000721623
Theme2	Consistency	PubMed	Gemini 1.5 Flash	3.5672	0.000360811	0.000721623
Theme2	Consistency	PubMed	ChatGPT-4o	5.88001	4.10252e-09	2.46151e-08
Theme2	Consistency	Gemini 1.5 Flash	ChatGPT-4o	2.3128	0.0207335	0.0248802
Theme3	Authenticity	ScholarAI	PubMed	-1.94173	0.0521702	0.0626043
Theme3	Authenticity	ScholarAI	Gemini 1.5 Flash	2.0194	0.0434461	0.0626043
Theme3	Authenticity	ScholarAI	ChatGPT-4o	3.80578	0.000141356	0.000282712
Theme3	Authenticity	PubMed	Gemini 1.5 Flash	3.96112	7.45984e-05	0.000223795
Theme3	Authenticity	PubMed	ChatGPT-4o	5.74751	9.05671e-09	5.43402e-08
Theme3	Authenticity	Gemini 1.5 Flash	ChatGPT-4o	1.78639	0.0740364	0.0740364
Theme3	Data Completeness	ScholarAI	PubMed	5.46932	4.51757e-08	2.71054e-07
Theme3	Data Completeness	ScholarAI	Gemini 1.5 Flash	1.77093	0.076573	0.076573
Theme3	Data Completeness	ScholarAI	ChatGPT-4o	3.60056	0.000317537	0.000635074
Theme3	Data Completeness	PubMed	Gemini 1.5 Flash	-3.6984	0.000216965	0.000635074
Theme3	Data Completeness	PubMed	ChatGPT-4o	-1.86877	0.0616552	0.076573
Theme3	Data Completeness	Gemini 1.5 Flash	ChatGPT-4o	1.82963	0.0673052	0.076573
Theme3	Consistency	ScholarAI	PubMed	-2.15845	0.030893	0.0370716
Theme3	Consistency	ScholarAI	Gemini 1.5 Flash	1.56978	0.116466	0.116466
Theme3	Consistency	ScholarAI	ChatGPT-4o	3.72823	0.00019283	0.00038566
Theme3	Consistency	PubMed	Gemini 1.5 Flash	3.72823	0.00019283	0.00038566
Theme3	Consistency	PubMed	ChatGPT-4o	5.88668	3.94036e-09	2.36421e-08
Theme3	Consistency	Gemini 1.5 Flash	ChatGPT-4o	2.15845	0.030893	0.0370716
Theme4	Authenticity	ScholarAI	PubMed	-1.95109	0.0510469	0.0610626
Theme4	Authenticity	ScholarAI	Gemini 1.5 Flash	1.99011	0.0465791	0.0610626
Theme4	Authenticity	ScholarAI	ChatGPT-4o	3.86315	0.000111934	0.000223869
Theme4	Authenticity	PubMed	Gemini 1.5 Flash	3.94119	8.10774e-05	0.000223869
Theme4	Authenticity	PubMed	ChatGPT-4o	5.81424	6.09118e-09	3.65471e-08
Theme4	Authenticity	Gemini 1.5 Flash	ChatGPT-4o	1.87304	0.0610626	0.0610626
Theme4	Data Completeness	ScholarAI	PubMed	5.83648	5.33167e-09	3.199e-08
Theme4	Data Completeness	ScholarAI	Gemini 1.5 Flash	2.02331	0.0430411	0.0516493
Theme4	Data Completeness	ScholarAI	ChatGPT-4o	3.81316	0.000137199	0.000274398
Theme4	Data Completeness	PubMed	Gemini 1.5 Flash	-3.81316	0.000137199	0.000274398
Theme4	Data Completeness	PubMed	ChatGPT-4o	-2.02331	0.0430411	0.0516493
Theme4	Data Completeness	Gemini 1.5 Flash	ChatGPT-4o	1.78985	0.0734777	0.0734777
Theme4	Consistency	ScholarAI	PubMed	-1.95654	0.0504021	0.0504021
Theme4	Consistency	ScholarAI	Gemini 1.5 Flash	1.95654	0.0504021	0.0504021
Theme4	Consistency	ScholarAI	ChatGPT-4o	3.91307	9.11294e-05	0.000182259
Theme4	Consistency	PubMed	Gemini 1.5 Flash	3.91307	9.11294e-05	0.000182259
Theme4	Consistency	PubMed	ChatGPT-4o	5.86961	4.36827e-09	2.62096e-08
Theme4	Consistency	Gemini 1.5 Flash	ChatGPT-4o	1.95654	0.0504021	0.0504021

## Sheet: Table S1 Scores_EmbeddingModels
Model	Evaluator	Theme	Task	Relevance	Reliability
all-MiniLM-L6-v2	Evaluator1	Theme1	Task1	10	9
all-MiniLM-L6-v2	Evaluator1	Theme1	Task2	9	6
all-MiniLM-L6-v2	Evaluator1	Theme1	Task3	10	9
all-MiniLM-L6-v2	Evaluator1	Theme2	Task1	9	9
all-MiniLM-L6-v2	Evaluator1	Theme2	Task2	8	7
all-MiniLM-L6-v2	Evaluator1	Theme2	Task3	8	5
all-MiniLM-L6-v2	Evaluator1	Theme3	Task1	10	9
all-MiniLM-L6-v2	Evaluator1	Theme3	Task2	10	8
all-MiniLM-L6-v2	Evaluator1	Theme3	Task3	9	9
all-MiniLM-L6-v2	Evaluator1	Theme4	Task1	5	6
all-MiniLM-L6-v2	Evaluator1	Theme4	Task2	5	3
all-MiniLM-L6-v2	Evaluator1	Theme4	Task3	5	4
all-MiniLM-L12-v2	Evaluator1	Theme1	Task1	9	9
all-MiniLM-L12-v2	Evaluator1	Theme1	Task2	9	0
all-MiniLM-L12-v2	Evaluator1	Theme1	Task3	8	8
all-MiniLM-L12-v2	Evaluator1	Theme2	Task1	9	8
all-MiniLM-L12-v2	Evaluator1	Theme2	Task2	8	9
all-MiniLM-L12-v2	Evaluator1	Theme2	Task3	8	7
all-MiniLM-L12-v2	Evaluator1	Theme3	Task1	8	6
all-MiniLM-L12-v2	Evaluator1	Theme3	Task2	9	8
all-MiniLM-L12-v2	Evaluator1	Theme3	Task3	9	9
all-MiniLM-L12-v2	Evaluator1	Theme4	Task1	9	8
all-MiniLM-L12-v2	Evaluator1	Theme4	Task2	7	6
all-MiniLM-L12-v2	Evaluator1	Theme4	Task3	6	6
all-mpnet-base-v2	Evaluator1	Theme1	Task1	9	8
all-mpnet-base-v2	Evaluator1	Theme1	Task2	9	9
all-mpnet-base-v2	Evaluator1	Theme1	Task3	9	8
all-mpnet-base-v2	Evaluator1	Theme2	Task1	9	9
all-mpnet-base-v2	Evaluator1	Theme2	Task2	9	9
all-mpnet-base-v2	Evaluator1	Theme2	Task3	7	8
all-mpnet-base-v2	Evaluator1	Theme3	Task1	9	9
all-mpnet-base-v2	Evaluator1	Theme3	Task2	8	7
all-mpnet-base-v2	Evaluator1	Theme3	Task3	9	8
all-mpnet-base-v2	Evaluator1	Theme4	Task1	7	4
all-mpnet-base-v2	Evaluator1	Theme4	Task2	8	8
all-mpnet-base-v2	Evaluator1	Theme4	Task3	9	7
all-distilroberta-v1	Evaluator1	Theme1	Task1	9	8
all-distilroberta-v1	Evaluator1	Theme1	Task2	10	9
all-distilroberta-v1	Evaluator1	Theme1	Task3	10	9
all-distilroberta-v1	Evaluator1	Theme2	Task1	10	8
all-distilroberta-v1	Evaluator1	Theme2	Task2	9	9
all-distilroberta-v1	Evaluator1	Theme2	Task3	9	8
all-distilroberta-v1	Evaluator1	Theme3	Task1	9	9
all-distilroberta-v1	Evaluator1	Theme3	Task2	9	9
all-distilroberta-v1	Evaluator1	Theme3	Task3	10	9
all-distilroberta-v1	Evaluator1	Theme4	Task1	9	8
all-distilroberta-v1	Evaluator1	Theme4	Task2	9	8
all-distilroberta-v1	Evaluator1	Theme4	Task3	8	8
all-MiniLM-L6-v2	Evaluator2	Theme1	Task1	10	10
all-MiniLM-L6-v2	Evaluator2	Theme1	Task2	9	8
all-MiniLM-L6-v2	Evaluator2	Theme1	Task3	10	7
all-MiniLM-L6-v2	Evaluator2	Theme2	Task1	8	10
all-MiniLM-L6-v2	Evaluator2	Theme2	Task2	8	8
all-MiniLM-L6-v2	Evaluator2	Theme2	Task3	7	5
all-MiniLM-L6-v2	Evaluator2	Theme3	Task1	8	7
all-MiniLM-L6-v2	Evaluator2	Theme3	Task2	10	10
all-MiniLM-L6-v2	Evaluator2	Theme3	Task3	9	8
all-MiniLM-L6-v2	Evaluator2	Theme4	Task1	6	4
all-MiniLM-L6-v2	Evaluator2	Theme4	Task2	5	1
all-MiniLM-L6-v2	Evaluator2	Theme4	Task3	5	3
all-MiniLM-L12-v2	Evaluator2	Theme1	Task1	9	9
all-MiniLM-L12-v2	Evaluator2	Theme1	Task2	9	9
all-MiniLM-L12-v2	Evaluator2	Theme1	Task3	9	8
all-MiniLM-L12-v2	Evaluator2	Theme2	Task1	9	7
all-MiniLM-L12-v2	Evaluator2	Theme2	Task2	9	10
all-MiniLM-L12-v2	Evaluator2	Theme2	Task3	9	8
all-MiniLM-L12-v2	Evaluator2	Theme3	Task1	8	8
all-MiniLM-L12-v2	Evaluator2	Theme3	Task2	9	8
all-MiniLM-L12-v2	Evaluator2	Theme3	Task3	9	9
all-MiniLM-L12-v2	Evaluator2	Theme4	Task1	9	6
all-MiniLM-L12-v2	Evaluator2	Theme4	Task2	7	6
all-MiniLM-L12-v2	Evaluator2	Theme4	Task3	6	5
all-mpnet-base-v2	Evaluator2	Theme1	Task1	9	10
all-mpnet-base-v2	Evaluator2	Theme1	Task2	9	6
all-mpnet-base-v2	Evaluator2	Theme1	Task3	10	5
all-mpnet-base-v2	Evaluator2	Theme2	Task1	10	8
all-mpnet-base-v2	Evaluator2	Theme2	Task2	10	10
all-mpnet-base-v2	Evaluator2	Theme2	Task3	8	8
all-mpnet-base-v2	Evaluator2	Theme3	Task1	10	10
all-mpnet-base-v2	Evaluator2	Theme3	Task2	7	7
all-mpnet-base-v2	Evaluator2	Theme3	Task3	10	9
all-mpnet-base-v2	Evaluator2	Theme4	Task1	7	3
all-mpnet-base-v2	Evaluator2	Theme4	Task2	7	7
all-mpnet-base-v2	Evaluator2	Theme4	Task3	9	7
all-distilroberta-v1	Evaluator2	Theme1	Task1	9	10
all-distilroberta-v1	Evaluator2	Theme1	Task2	10	10
all-distilroberta-v1	Evaluator2	Theme1	Task3	9	9
all-distilroberta-v1	Evaluator2	Theme2	Task1	10	9
all-distilroberta-v1	Evaluator2	Theme2	Task2	9	8
all-distilroberta-v1	Evaluator2	Theme2	Task3	10	8
all-distilroberta-v1	Evaluator2	Theme3	Task1	9	8
all-distilroberta-v1	Evaluator2	Theme3	Task2	9	9
all-distilroberta-v1	Evaluator2	Theme3	Task3	10	9
all-distilroberta-v1	Evaluator2	Theme4	Task1	9	7
all-distilroberta-v1	Evaluator2	Theme4	Task2	9	9
all-distilroberta-v1	Evaluator2	Theme4	Task3	9	9

## Sheet: Table S2 Scores_Abalation
Group	Evaluator	Theme	Task	Relevance	Reliability	Total
G1-Proposed	Evaluator 1	Theme1	Task1	10	10	20
G1-Proposed	Evaluator 1	Theme1	Task2	10	10	20
G1-Proposed	Evaluator 1	Theme1	Task3	10	9	19
G1-Proposed	Evaluator 1	Theme2	Task1	10	9	19
G1-Proposed	Evaluator 1	Theme2	Task2	10	9	19
G1-Proposed	Evaluator 1	Theme2	Task3	10	10	20
G1-Proposed	Evaluator 1	Theme3	Task1	10	8	18
G1-Proposed	Evaluator 1	Theme3	Task2	10	8	18
G1-Proposed	Evaluator 1	Theme3	Task3	10	9	19
G1-Proposed	Evaluator 1	Theme4	Task1	10	9	19
G1-Proposed	Evaluator 1	Theme4	Task2	10	9	19
G1-Proposed	Evaluator 1	Theme4	Task3	7	7	14
G1-Proposed	Evaluator 2	Theme1	Task1	10	9	19
G1-Proposed	Evaluator 2	Theme1	Task2	9	10	19
G1-Proposed	Evaluator 2	Theme1	Task3	9	8	17
G1-Proposed	Evaluator 2	Theme2	Task1	10	9	19
G1-Proposed	Evaluator 2	Theme2	Task2	9	8	17
G1-Proposed	Evaluator 2	Theme2	Task3	9	10	19
G1-Proposed	Evaluator 2	Theme3	Task1	9	8	17
G1-Proposed	Evaluator 2	Theme3	Task2	10	9	19
G1-Proposed	Evaluator 2	Theme3	Task3	9	8	17
G1-Proposed	Evaluator 2	Theme4	Task1	10	10	20
G1-Proposed	Evaluator 2	Theme4	Task2	9	9	18
G1-Proposed	Evaluator 2	Theme4	Task3	8	8	16
G7-Sim+AUC	Evaluator 1	Theme1	Task1	10	9	19
G7-Sim+AUC	Evaluator 1	Theme1	Task2	10	8	18
G7-Sim+AUC	Evaluator 1	Theme1	Task3	8	8	16
G7-Sim+AUC	Evaluator 1	Theme2	Task1	9	9	18
G7-Sim+AUC	Evaluator 1	Theme2	Task2	10	9	19
G7-Sim+AUC	Evaluator 1	Theme2	Task3	8	8	16
G7-Sim+AUC	Evaluator 1	Theme3	Task1	7	7	14
G7-Sim+AUC	Evaluator 1	Theme3	Task2	9	8	17
G7-Sim+AUC	Evaluator 1	Theme3	Task3	9	8	17
G7-Sim+AUC	Evaluator 1	Theme4	Task1	10	8	18
G7-Sim+AUC	Evaluator 1	Theme4	Task2	9	10	19
G7-Sim+AUC	Evaluator 1	Theme4	Task3	10	10	20
G7-Sim+AUC	Evaluator 2	Theme1	Task1	10	9	19
G7-Sim+AUC	Evaluator 2	Theme1	Task2	9	9	18
G7-Sim+AUC	Evaluator 2	Theme1	Task3	10	10	20
G7-Sim+AUC	Evaluator 2	Theme2	Task1	9	8	17
G7-Sim+AUC	Evaluator 2	Theme2	Task2	9	10	19
G7-Sim+AUC	Evaluator 2	Theme2	Task3	8	9	17
G7-Sim+AUC	Evaluator 2	Theme3	Task1	9	8	17
G7-Sim+AUC	Evaluator 2	Theme3	Task2	8	9	17
G7-Sim+AUC	Evaluator 2	Theme3	Task3	8	9	17
G7-Sim+AUC	Evaluator 2	Theme4	Task1	10	10	20
G7-Sim+AUC	Evaluator 2	Theme4	Task2	8	9	17
G7-Sim+AUC	Evaluator 2	Theme4	Task3	7	8	15
G8-Sim+JIF	Evaluator 1	Theme1	Task1	8	10	18
G8-Sim+JIF	Evaluator 1	Theme1	Task2	9	8	17
G8-Sim+JIF	Evaluator 1	Theme1	Task3	8	9	17
G8-Sim+JIF	Evaluator 1	Theme2	Task1	9	10	19
G8-Sim+JIF	Evaluator 1	Theme2	Task2	8	9	17
G8-Sim+JIF	Evaluator 1	Theme2	Task3	9	9	18
G8-Sim+JIF	Evaluator 1	Theme3	Task1	8	8	16
G8-Sim+JIF	Evaluator 1	Theme3	Task2	9	9	18
G8-Sim+JIF	Evaluator 1	Theme3	Task3	7	10	17
G8-Sim+JIF	Evaluator 1	Theme4	Task1	8	8	16
G8-Sim+JIF	Evaluator 1	Theme4	Task2	8	9	17
G8-Sim+JIF	Evaluator 1	Theme4	Task3	8	9	17
G8-Sim+JIF	Evaluator 2	Theme1	Task1	9	10	19
G8-Sim+JIF	Evaluator 2	Theme1	Task2	9	10	19
G8-Sim+JIF	Evaluator 2	Theme1	Task3	8	9	17
G8-Sim+JIF	Evaluator 2	Theme2	Task1	9	10	19
G8-Sim+JIF	Evaluator 2	Theme2	Task2	8	8	16
G8-Sim+JIF	Evaluator 2	Theme2	Task3	10	10	20
G8-Sim+JIF	Evaluator 2	Theme3	Task1	9	10	19
G8-Sim+JIF	Evaluator 2	Theme3	Task2	8	9	17
G8-Sim+JIF	Evaluator 2	Theme3	Task3	8	9	17
G8-Sim+JIF	Evaluator 2	Theme4	Task1	9	10	19
G8-Sim+JIF	Evaluator 2	Theme4	Task2	9	10	19
G8-Sim+JIF	Evaluator 2	Theme4	Task3	9	8	17
G6-Sim+Recency	Evaluator 1	Theme1	Task1	9	7	16
G6-Sim+Recency	Evaluator 1	Theme1	Task2	9	7	16
G6-Sim+Recency	Evaluator 1	Theme1	Task3	10	8	18
G6-Sim+Recency	Evaluator 1	Theme2	Task1	10	8	18
G6-Sim+Recency	Evaluator 1	Theme2	Task2	8	9	17
G6-Sim+Recency	Evaluator 1	Theme2	Task3	10	8	18
G6-Sim+Recency	Evaluator 1	Theme3	Task1	9	9	18
G6-Sim+Recency	Evaluator 1	Theme3	Task2	9	8	17
G6-Sim+Recency	Evaluator 1	Theme3	Task3	10	7	17
G6-Sim+Recency	Evaluator 1	Theme4	Task1	8	8	16
G6-Sim+Recency	Evaluator 1	Theme4	Task2	10	8	18
G6-Sim+Recency	Evaluator 1	Theme4	Task3	9	9	18
G6-Sim+Recency	Evaluator 2	Theme1	Task1	9	8	17
G6-Sim+Recency	Evaluator 2	Theme1	Task2	10	8	18
G6-Sim+Recency	Evaluator 2	Theme1	Task3	8	7	15
G6-Sim+Recency	Evaluator 2	Theme2	Task1	8	8	16
G6-Sim+Recency	Evaluator 2	Theme2	Task2	9	8	17
G6-Sim+Recency	Evaluator 2	Theme2	Task3	10	7	17
G6-Sim+Recency	Evaluator 2	Theme3	Task1	10	8	18
G6-Sim+Recency	Evaluator 2	Theme3	Task2	9	9	18
G6-Sim+Recency	Evaluator 2	Theme3	Task3	9	7	16
G6-Sim+Recency	Evaluator 2	Theme4	Task1	10	10	20
G6-Sim+Recency	Evaluator 2	Theme4	Task2	10	9	19
G6-Sim+Recency	Evaluator 2	Theme4	Task3	9	8	17
G3-AUC+	Evaluator 1	Theme1	Task1	8	10	18
G3-AUC+	Evaluator 1	Theme1	Task2	9	10	19
G3-AUC+	Evaluator 1	Theme1	Task3	8	10	18
G3-AUC+	Evaluator 1	Theme2	Task1	8	10	18
G3-AUC+	Evaluator 1	Theme2	Task2	8	10	18
G3-AUC+	Evaluator 1	Theme2	Task3	8	10	18
G3-AUC+	Evaluator 1	Theme3	Task1	8	7	15
G3-AUC+	Evaluator 1	Theme3	Task2	7	9	16
G3-AUC+	Evaluator 1	Theme3	Task3	7	8	15
G3-AUC+	Evaluator 1	Theme4	Task1	10	10	20
G3-AUC+	Evaluator 1	Theme4	Task2	8	9	17
G3-AUC+	Evaluator 1	Theme4	Task3	6	8	14
G3-AUC+	Evaluator 2	Theme1	Task1	8	10	18
G3-AUC+	Evaluator 2	Theme1	Task2	8	10	18
G3-AUC+	Evaluator 2	Theme1	Task3	7	9	16
G3-AUC+	Evaluator 2	Theme2	Task1	8	10	18
G3-AUC+	Evaluator 2	Theme2	Task2	9	10	19
G3-AUC+	Evaluator 2	Theme2	Task3	8	8	16
G3-AUC+	Evaluator 2	Theme3	Task1	7	9	16
G3-AUC+	Evaluator 2	Theme3	Task2	7	8	15
G3-AUC+	Evaluator 2	Theme3	Task3	10	9	19
G3-AUC+	Evaluator 2	Theme4	Task1	8	9	17
G3-AUC+	Evaluator 2	Theme4	Task2	9	10	19
G3-AUC+	Evaluator 2	Theme4	Task3	7	9	16
G5-JIF+	Evaluator 1	Theme1	Task1	8	10	18
G5-JIF+	Evaluator 1	Theme1	Task2	9	8	17
G5-JIF+	Evaluator 1	Theme1	Task3	8	10	18
G5-JIF+	Evaluator 1	Theme2	Task1	8	9	17
G5-JIF+	Evaluator 1	Theme2	Task2	9	9	18
G5-JIF+	Evaluator 1	Theme2	Task3	8	9	17
G5-JIF+	Evaluator 1	Theme3	Task1	6	8	14
G5-JIF+	Evaluator 1	Theme3	Task2	9	10	19
G5-JIF+	Evaluator 1	Theme3	Task3	7	8	15
G5-JIF+	Evaluator 1	Theme4	Task1	9	7	16
G5-JIF+	Evaluator 1	Theme4	Task2	8	9	17
G5-JIF+	Evaluator 1	Theme4	Task3	8	10	18
G5-JIF+	Evaluator 2	Theme1	Task1	9	8	17
G5-JIF+	Evaluator 2	Theme1	Task2	7	8	15
G5-JIF+	Evaluator 2	Theme1	Task3	8	7	15
G5-JIF+	Evaluator 2	Theme2	Task1	9	10	19
G5-JIF+	Evaluator 2	Theme2	Task2	9	9	18
G5-JIF+	Evaluator 2	Theme2	Task3	8	7	15
G5-JIF+	Evaluator 2	Theme3	Task1	7	9	16
G5-JIF+	Evaluator 2	Theme3	Task2	8	8	16
G5-JIF+	Evaluator 2	Theme3	Task3	9	9	18
G5-JIF+	Evaluator 2	Theme4	Task1	8	9	17
G5-JIF+	Evaluator 2	Theme4	Task2	7	9	16
G5-JIF+	Evaluator 2	Theme4	Task3	10	8	18
G9-Sim+Recency+AUC	Evaluator 1	Theme1	Task1	9	8	17
G9-Sim+Recency+AUC	Evaluator 1	Theme1	Task2	7	8	15
G9-Sim+Recency+AUC	Evaluator 1	Theme1	Task3	7	7	14
G9-Sim+Recency+AUC	Evaluator 1	Theme2	Task1	9	8	17
G9-Sim+Recency+AUC	Evaluator 1	Theme2	Task2	8	9	17
G9-Sim+Recency+AUC	Evaluator 1	Theme2	Task3	10	8	18
G9-Sim+Recency+AUC	Evaluator 1	Theme3	Task1	9	9	18
G9-Sim+Recency+AUC	Evaluator 1	Theme3	Task2	7	7	14
G9-Sim+Recency+AUC	Evaluator 1	Theme3	Task3	7	9	16
G9-Sim+Recency+AUC	Evaluator 1	Theme4	Task1	7	7	14
G9-Sim+Recency+AUC	Evaluator 1	Theme4	Task2	7	8	15
G9-Sim+Recency+AUC	Evaluator 1	Theme4	Task3	8	7	15
G9-Sim+Recency+AUC	Evaluator 2	Theme1	Task1	8	7	15
G9-Sim+Recency+AUC	Evaluator 2	Theme1	Task2	9	8	17
G9-Sim+Recency+AUC	Evaluator 2	Theme1	Task3	9	9	18
G9-Sim+Recency+AUC	Evaluator 2	Theme2	Task1	7	8	15
G9-Sim+Recency+AUC	Evaluator 2	Theme2	Task2	10	8	18
G9-Sim+Recency+AUC	Evaluator 2	Theme2	Task3	10	9	19
G9-Sim+Recency+AUC	Evaluator 2	Theme3	Task1	8	8	16
G9-Sim+Recency+AUC	Evaluator 2	Theme3	Task2	8	9	17
G9-Sim+Recency+AUC	Evaluator 2	Theme3	Task3	8	9	17
G9-Sim+Recency+AUC	Evaluator 2	Theme4	Task1	7	10	17
G9-Sim+Recency+AUC	Evaluator 2	Theme4	Task2	8	6	14
G9-Sim+Recency+AUC	Evaluator 2	Theme4	Task3	9	8	17
G10-Sim+Recency+JIF	Evaluator 1	Theme1	Task1	9	8	17
G10-Sim+Recency+JIF	Evaluator 1	Theme1	Task2	8	8	16
G10-Sim+Recency+JIF	Evaluator 1	Theme1	Task3	8	9	17
G10-Sim+Recency+JIF	Evaluator 1	Theme2	Task1	7	9	16
G10-Sim+Recency+JIF	Evaluator 1	Theme2	Task2	6	9	15
G10-Sim+Recency+JIF	Evaluator 1	Theme2	Task3	8	9	17
G10-Sim+Recency+JIF	Evaluator 1	Theme3	Task1	9	7	16
G10-Sim+Recency+JIF	Evaluator 1	Theme3	Task2	8	8	16
G10-Sim+Recency+JIF	Evaluator 1	Theme3	Task3	9	7	16
G10-Sim+Recency+JIF	Evaluator 1	Theme4	Task1	7	8	15
G10-Sim+Recency+JIF	Evaluator 1	Theme4	Task2	8	8	16
G10-Sim+Recency+JIF	Evaluator 1	Theme4	Task3	8	8	16
G10-Sim+Recency+JIF	Evaluator 2	Theme1	Task1	8	7	15
G10-Sim+Recency+JIF	Evaluator 2	Theme1	Task2	8	7	15
G10-Sim+Recency+JIF	Evaluator 2	Theme1	Task3	8	10	18
G10-Sim+Recency+JIF	Evaluator 2	Theme2	Task1	8	9	17
G10-Sim+Recency+JIF	Evaluator 2	Theme2	Task2	10	8	18
G10-Sim+Recency+JIF	Evaluator 2	Theme2	Task3	8	8	16
G10-Sim+Recency+JIF	Evaluator 2	Theme3	Task1	8	9	17
G10-Sim+Recency+JIF	Evaluator 2	Theme3	Task2	8	9	17
G10-Sim+Recency+JIF	Evaluator 2	Theme3	Task3	8	8	16
G10-Sim+Recency+JIF	Evaluator 2	Theme4	Task1	8	9	17
G10-Sim+Recency+JIF	Evaluator 2	Theme4	Task2	8	8	16
G10-Sim+Recency+JIF	Evaluator 2	Theme4	Task3	9	8	17
G11-Sim+AUC+JIF	Evaluator 1	Theme1	Task1	8	9	17
G11-Sim+AUC+JIF	Evaluator 1	Theme1	Task2	9	7	16
G11-Sim+AUC+JIF	Evaluator 1	Theme1	Task3	9	8	17
G11-Sim+AUC+JIF	Evaluator 1	Theme2	Task1	8	9	17
G11-Sim+AUC+JIF	Evaluator 1	Theme2	Task2	8	8	16
G11-Sim+AUC+JIF	Evaluator 1	Theme2	Task3	7	8	15
G11-Sim+AUC+JIF	Evaluator 1	Theme3	Task1	8	7	15
G11-Sim+AUC+JIF	Evaluator 1	Theme3	Task2	8	8	16
G11-Sim+AUC+JIF	Evaluator 1	Theme3	Task3	7	9	16
G11-Sim+AUC+JIF	Evaluator 1	Theme4	Task1	7	9	16
G11-Sim+AUC+JIF	Evaluator 1	Theme4	Task2	8	7	15
G11-Sim+AUC+JIF	Evaluator 1	Theme4	Task3	8	7	15
G11-Sim+AUC+JIF	Evaluator 2	Theme1	Task1	7	8	15
G11-Sim+AUC+JIF	Evaluator 2	Theme1	Task2	8	7	15
G11-Sim+AUC+JIF	Evaluator 2	Theme1	Task3	8	8	16
G11-Sim+AUC+JIF	Evaluator 2	Theme2	Task1	7	8	15
G11-Sim+AUC+JIF	Evaluator 2	Theme2	Task2	8	8	16
G11-Sim+AUC+JIF	Evaluator 2	Theme2	Task3	8	8	16
G11-Sim+AUC+JIF	Evaluator 2	Theme3	Task1	7	7	14
G11-Sim+AUC+JIF	Evaluator 2	Theme3	Task2	8	8	16
G11-Sim+AUC+JIF	Evaluator 2	Theme3	Task3	9	7	16
G11-Sim+AUC+JIF	Evaluator 2	Theme4	Task1	8	9	17
G11-Sim+AUC+JIF	Evaluator 2	Theme4	Task2	8	8	16
G11-Sim+AUC+JIF	Evaluator 2	Theme4	Task3	7	8	15
G2-SimOnly	Evaluator 1	Theme1	Task1	10	6	16
G2-SimOnly	Evaluator 1	Theme1	Task2	10	6	16
G2-SimOnly	Evaluator 1	Theme1	Task3	9	6	15
G2-SimOnly	Evaluator 1	Theme2	Task1	9	5	14
G2-SimOnly	Evaluator 1	Theme2	Task2	9	6	15
G2-SimOnly	Evaluator 1	Theme2	Task3	8	4	12
G2-SimOnly	Evaluator 1	Theme3	Task1	10	5	15
G2-SimOnly	Evaluator 1	Theme3	Task2	9	6	15
G2-SimOnly	Evaluator 1	Theme3	Task3	10	5	15
G2-SimOnly	Evaluator 1	Theme4	Task1	9	5	14
G2-SimOnly	Evaluator 1	Theme4	Task2	9	6	15
G2-SimOnly	Evaluator 1	Theme4	Task3	10	5	15
G2-SimOnly	Evaluator 2	Theme1	Task1	9	5	14
G2-SimOnly	Evaluator 2	Theme1	Task2	10	6	16
G2-SimOnly	Evaluator 2	Theme1	Task3	9	5	14
G2-SimOnly	Evaluator 2	Theme2	Task1	9	5	14
G2-SimOnly	Evaluator 2	Theme2	Task2	10	6	16
G2-SimOnly	Evaluator 2	Theme2	Task3	10	6	16
G2-SimOnly	Evaluator 2	Theme3	Task1	10	5	15
G2-SimOnly	Evaluator 2	Theme3	Task2	10	6	16
G2-SimOnly	Evaluator 2	Theme3	Task3	8	5	13
G2-SimOnly	Evaluator 2	Theme4	Task1	9	7	16
G2-SimOnly	Evaluator 2	Theme4	Task2	10	4	14
G2-SimOnly	Evaluator 2	Theme4	Task3	10	6	16
G4-Recency+	Evaluator 1	Theme1	Task1	8	7	15
G4-Recency+	Evaluator 1	Theme1	Task2	7	7	14
G4-Recency+	Evaluator 1	Theme1	Task3	7	6	13
G4-Recency+	Evaluator 1	Theme2	Task1	7	7	14
G4-Recency+	Evaluator 1	Theme2	Task2	7	7	14
G4-Recency+	Evaluator 1	Theme2	Task3	8	7	15
G4-Recency+	Evaluator 1	Theme3	Task1	8	7	15
G4-Recency+	Evaluator 1	Theme3	Task2	8	6	14
G4-Recency+	Evaluator 1	Theme3	Task3	7	7	14
G4-Recency+	Evaluator 1	Theme4	Task1	8	7	15
G4-Recency+	Evaluator 1	Theme4	Task2	5	8	13
G4-Recency+	Evaluator 1	Theme4	Task3	7	8	15
G4-Recency+	Evaluator 2	Theme1	Task1	6	7	13
G4-Recency+	Evaluator 2	Theme1	Task2	9	7	16
G4-Recency+	Evaluator 2	Theme1	Task3	9	7	16
G4-Recency+	Evaluator 2	Theme2	Task1	8	7	15
G4-Recency+	Evaluator 2	Theme2	Task2	8	8	16
G4-Recency+	Evaluator 2	Theme2	Task3	8	8	16
G4-Recency+	Evaluator 2	Theme3	Task1	6	7	13
G4-Recency+	Evaluator 2	Theme3	Task2	8	5	13
G4-Recency+	Evaluator 2	Theme3	Task3	6	7	13
G4-Recency+	Evaluator 2	Theme4	Task1	7	8	15
G4-Recency+	Evaluator 2	Theme4	Task2	7	8	15
G4-Recency+	Evaluator 2	Theme4	Task3	7	7	14

## Sheet: Table S3 Scores_App_2Metrics
Application	Evaluator	Theme	Task	Relevance	Reliability
CanRisk-RAG (G1-Base)	Evaluator 1	Theme1	Task1	9	8
CanRisk-RAG (G1-Base)	Evaluator 1	Theme1	Task2	8	10
CanRisk-RAG (G1-Base)	Evaluator 1	Theme1	Task3	9	7
CanRisk-RAG (G1-Base)	Evaluator 1	Theme1	Task4	10	7
CanRisk-RAG (G1-Base)	Evaluator 1	Theme1	Task5	8	6
CanRisk-RAG (G1-Base)	Evaluator 1	Theme2	Task1	8	8
CanRisk-RAG (G1-Base)	Evaluator 1	Theme2	Task2	8	8
CanRisk-RAG (G1-Base)	Evaluator 1	Theme2	Task3	8	9
CanRisk-RAG (G1-Base)	Evaluator 1	Theme2	Task4	8	7
CanRisk-RAG (G1-Base)	Evaluator 1	Theme2	Task5	8	8
CanRisk-RAG (G1-Base)	Evaluator 1	Theme3	Task1	9	8
CanRisk-RAG (G1-Base)	Evaluator 1	Theme3	Task2	10	7
CanRisk-RAG (G1-Base)	Evaluator 1	Theme3	Task3	8	7
CanRisk-RAG (G1-Base)	Evaluator 1	Theme3	Task4	9	6
CanRisk-RAG (G1-Base)	Evaluator 1	Theme3	Task5	8	7
CanRisk-RAG (G1-Base)	Evaluator 1	Theme4	Task1	7	8
CanRisk-RAG (G1-Base)	Evaluator 1	Theme4	Task2	8	6
CanRisk-RAG (G1-Base)	Evaluator 1	Theme4	Task3	7	8
CanRisk-RAG (G1-Base)	Evaluator 1	Theme4	Task4	8	7
CanRisk-RAG (G1-Base)	Evaluator 1	Theme4	Task5	8	8
CanRisk-RAG (G1-Base)	Evaluator 2	Theme1	Task1	9	8
CanRisk-RAG (G1-Base)	Evaluator 2	Theme1	Task2	9	8
CanRisk-RAG (G1-Base)	Evaluator 2	Theme1	Task3	7	8
CanRisk-RAG (G1-Base)	Evaluator 2	Theme1	Task4	8	9
CanRisk-RAG (G1-Base)	Evaluator 2	Theme1	Task5	10	10
CanRisk-RAG (G1-Base)	Evaluator 2	Theme2	Task1	10	7
CanRisk-RAG (G1-Base)	Evaluator 2	Theme2	Task2	8	7
CanRisk-RAG (G1-Base)	Evaluator 2	Theme2	Task3	9	9
CanRisk-RAG (G1-Base)	Evaluator 2	Theme2	Task4	8	9
CanRisk-RAG (G1-Base)	Evaluator 2	Theme2	Task5	10	6
CanRisk-RAG (G1-Base)	Evaluator 2	Theme3	Task1	8	7
CanRisk-RAG (G1-Base)	Evaluator 2	Theme3	Task2	8	8
CanRisk-RAG (G1-Base)	Evaluator 2	Theme3	Task3	8	7
CanRisk-RAG (G1-Base)	Evaluator 2	Theme3	Task4	8	6
CanRisk-RAG (G1-Base)	Evaluator 2	Theme3	Task5	8	9
CanRisk-RAG (G1-Base)	Evaluator 2	Theme4	Task1	9	9
CanRisk-RAG (G1-Base)	Evaluator 2	Theme4	Task2	8	8
CanRisk-RAG (G1-Base)	Evaluator 2	Theme4	Task3	8	5
CanRisk-RAG (G1-Base)	Evaluator 2	Theme4	Task4	6	7
CanRisk-RAG (G1-Base)	Evaluator 2	Theme4	Task5	7	8
ScholarAI	Evaluator 1	Theme1	Task1	9	10
ScholarAI	Evaluator 1	Theme1	Task2	8	6
ScholarAI	Evaluator 1	Theme1	Task3	7	7
ScholarAI	Evaluator 1	Theme1	Task4	8	6
ScholarAI	Evaluator 1	Theme1	Task5	6	6
ScholarAI	Evaluator 1	Theme2	Task1	6	6
ScholarAI	Evaluator 1	Theme2	Task2	5	5
ScholarAI	Evaluator 1	Theme2	Task3	7	5
ScholarAI	Evaluator 1	Theme2	Task4	6	3
ScholarAI	Evaluator 1	Theme2	Task5	7	6
ScholarAI	Evaluator 1	Theme3	Task1	7	8
ScholarAI	Evaluator 1	Theme3	Task2	5	2
ScholarAI	Evaluator 1	Theme3	Task3	4	2
ScholarAI	Evaluator 1	Theme3	Task4	5	3
ScholarAI	Evaluator 1	Theme3	Task5	4	5
ScholarAI	Evaluator 1	Theme4	Task1	1	1
ScholarAI	Evaluator 1	Theme4	Task2	2	3
ScholarAI	Evaluator 1	Theme4	Task3	0	0
ScholarAI	Evaluator 1	Theme4	Task4	2	1
ScholarAI	Evaluator 1	Theme4	Task5	0	1
ScholarAI	Evaluator 2	Theme1	Task1	10	6
ScholarAI	Evaluator 2	Theme1	Task2	8	5
ScholarAI	Evaluator 2	Theme1	Task3	7	6
ScholarAI	Evaluator 2	Theme1	Task4	8	8
ScholarAI	Evaluator 2	Theme1	Task5	8	6
ScholarAI	Evaluator 2	Theme2	Task1	6	6
ScholarAI	Evaluator 2	Theme2	Task2	5	1
ScholarAI	Evaluator 2	Theme2	Task3	7	7
ScholarAI	Evaluator 2	Theme2	Task4	6	7
ScholarAI	Evaluator 2	Theme2	Task5	6	6
ScholarAI	Evaluator 2	Theme3	Task1	6	7
ScholarAI	Evaluator 2	Theme3	Task2	5	3
ScholarAI	Evaluator 2	Theme3	Task3	4	7
ScholarAI	Evaluator 2	Theme3	Task4	5	5
ScholarAI	Evaluator 2	Theme3	Task5	6	5
ScholarAI	Evaluator 2	Theme4	Task1	3	0
ScholarAI	Evaluator 2	Theme4	Task2	5	3
ScholarAI	Evaluator 2	Theme4	Task3	2	2
ScholarAI	Evaluator 2	Theme4	Task4	2	1
ScholarAI	Evaluator 2	Theme4	Task5	1	0
ChatGPT-4o	Evaluator 1	Theme1	Task1	5	5
ChatGPT-4o	Evaluator 1	Theme1	Task2	7	3
ChatGPT-4o	Evaluator 1	Theme1	Task3	6	2
ChatGPT-4o	Evaluator 1	Theme1	Task4	6	4
ChatGPT-4o	Evaluator 1	Theme1	Task5	5	2
ChatGPT-4o	Evaluator 1	Theme2	Task1	2	1
ChatGPT-4o	Evaluator 1	Theme2	Task2	0	1
ChatGPT-4o	Evaluator 1	Theme2	Task3	1	1
ChatGPT-4o	Evaluator 1	Theme2	Task4	2	1
ChatGPT-4o	Evaluator 1	Theme2	Task5	1	0
ChatGPT-4o	Evaluator 1	Theme3	Task1	4	1
ChatGPT-4o	Evaluator 1	Theme3	Task2	1	1
ChatGPT-4o	Evaluator 1	Theme3	Task3	1	0
ChatGPT-4o	Evaluator 1	Theme3	Task4	1	3
ChatGPT-4o	Evaluator 1	Theme3	Task5	2	0
ChatGPT-4o	Evaluator 1	Theme4	Task1	3	0
ChatGPT-4o	Evaluator 1	Theme4	Task2	2	0
ChatGPT-4o	Evaluator 1	Theme4	Task3	1	1
ChatGPT-4o	Evaluator 1	Theme4	Task4	1	1
ChatGPT-4o	Evaluator 1	Theme4	Task5	3	1
ChatGPT-4o	Evaluator 2	Theme1	Task1	5	2
ChatGPT-4o	Evaluator 2	Theme1	Task2	9	4
ChatGPT-4o	Evaluator 2	Theme1	Task3	5	4
ChatGPT-4o	Evaluator 2	Theme1	Task4	6	4
ChatGPT-4o	Evaluator 2	Theme1	Task5	5	5
ChatGPT-4o	Evaluator 2	Theme2	Task1	2	1
ChatGPT-4o	Evaluator 2	Theme2	Task2	0	0
ChatGPT-4o	Evaluator 2	Theme2	Task3	2	1
ChatGPT-4o	Evaluator 2	Theme2	Task4	2	1
ChatGPT-4o	Evaluator 2	Theme2	Task5	1	3
ChatGPT-4o	Evaluator 2	Theme3	Task1	0	1
ChatGPT-4o	Evaluator 2	Theme3	Task2	2	2
ChatGPT-4o	Evaluator 2	Theme3	Task3	2	1
ChatGPT-4o	Evaluator 2	Theme3	Task4	3	0
ChatGPT-4o	Evaluator 2	Theme3	Task5	2	2
ChatGPT-4o	Evaluator 2	Theme4	Task1	0	2
ChatGPT-4o	Evaluator 2	Theme4	Task2	2	4
ChatGPT-4o	Evaluator 2	Theme4	Task3	4	0
ChatGPT-4o	Evaluator 2	Theme4	Task4	3	1
ChatGPT-4o	Evaluator 2	Theme4	Task5	3	1
Gemini	Evaluator 1	Theme1	Task1	3	2
Gemini	Evaluator 1	Theme1	Task2	2	1
Gemini	Evaluator 1	Theme1	Task3	1	3
Gemini	Evaluator 1	Theme1	Task4	2	0
Gemini	Evaluator 1	Theme1	Task5	3	1
Gemini	Evaluator 1	Theme2	Task1	2	3
Gemini	Evaluator 1	Theme2	Task2	2	1
Gemini	Evaluator 1	Theme2	Task3	1	1
Gemini	Evaluator 1	Theme2	Task4	2	3
Gemini	Evaluator 1	Theme2	Task5	1	1
Gemini	Evaluator 1	Theme3	Task1	2	1
Gemini	Evaluator 1	Theme3	Task2	1	2
Gemini	Evaluator 1	Theme3	Task3	0	0
Gemini	Evaluator 1	Theme3	Task4	1	0
Gemini	Evaluator 1	Theme3	Task5	2	1
Gemini	Evaluator 1	Theme4	Task1	2	1
Gemini	Evaluator 1	Theme4	Task2	1	2
Gemini	Evaluator 1	Theme4	Task3	3	0
Gemini	Evaluator 1	Theme4	Task4	1	2
Gemini	Evaluator 1	Theme4	Task5	3	1
Gemini	Evaluator 2	Theme1	Task1	2	1
Gemini	Evaluator 2	Theme1	Task2	3	3
Gemini	Evaluator 2	Theme1	Task3	3	2
Gemini	Evaluator 2	Theme1	Task4	2	2
Gemini	Evaluator 2	Theme1	Task5	3	3
Gemini	Evaluator 2	Theme2	Task1	2	1
Gemini	Evaluator 2	Theme2	Task2	0	2
Gemini	Evaluator 2	Theme2	Task3	1	3
Gemini	Evaluator 2	Theme2	Task4	0	1
Gemini	Evaluator 2	Theme2	Task5	1	2
Gemini	Evaluator 2	Theme3	Task1	1	1
Gemini	Evaluator 2	Theme3	Task2	1	0
Gemini	Evaluator 2	Theme3	Task3	1	3
Gemini	Evaluator 2	Theme3	Task4	1	0
Gemini	Evaluator 2	Theme3	Task5	1	1
Gemini	Evaluator 2	Theme4	Task1	2	4
Gemini	Evaluator 2	Theme4	Task2	2	0
Gemini	Evaluator 2	Theme4	Task3	1	3
Gemini	Evaluator 2	Theme4	Task4	3	2
Gemini	Evaluator 2	Theme4	Task5	1	2
PubMed	Evaluator 1	Theme1	Task1	5	9
PubMed	Evaluator 1	Theme1	Task2	7	6
PubMed	Evaluator 1	Theme1	Task3	5	6
PubMed	Evaluator 1	Theme1	Task4	6	8
PubMed	Evaluator 1	Theme1	Task5	6	7
PubMed	Evaluator 1	Theme2	Task1	3	9
PubMed	Evaluator 1	Theme2	Task2	1	6
PubMed	Evaluator 1	Theme2	Task3	4	6
PubMed	Evaluator 1	Theme2	Task4	3	8
PubMed	Evaluator 1	Theme2	Task5	3	8
PubMed	Evaluator 1	Theme3	Task1	1	6
PubMed	Evaluator 1	Theme3	Task2	1	8
PubMed	Evaluator 1	Theme3	Task3	0	1
PubMed	Evaluator 1	Theme3	Task4	1	7
PubMed	Evaluator 1	Theme3	Task5	1	7
PubMed	Evaluator 1	Theme4	Task1	1	0
PubMed	Evaluator 1	Theme4	Task2	0	0
PubMed	Evaluator 1	Theme4	Task3	0	1
PubMed	Evaluator 1	Theme4	Task4	0	0
PubMed	Evaluator 1	Theme4	Task5	0	0
PubMed	Evaluator 2	Theme1	Task1	7	7
PubMed	Evaluator 2	Theme1	Task2	7	9
PubMed	Evaluator 2	Theme1	Task3	4	5
PubMed	Evaluator 2	Theme1	Task4	6	8
PubMed	Evaluator 2	Theme1	Task5	4	7
PubMed	Evaluator 2	Theme2	Task1	1	7
PubMed	Evaluator 2	Theme2	Task2	1	5
PubMed	Evaluator 2	Theme2	Task3	4	6
PubMed	Evaluator 2	Theme2	Task4	1	6
PubMed	Evaluator 2	Theme2	Task5	3	4
PubMed	Evaluator 2	Theme3	Task1	3	8
PubMed	Evaluator 2	Theme3	Task2	2	7
PubMed	Evaluator 2	Theme3	Task3	1	0
PubMed	Evaluator 2	Theme3	Task4	1	7
PubMed	Evaluator 2	Theme3	Task5	1	5
PubMed	Evaluator 2	Theme4	Task1	0	0
PubMed	Evaluator 2	Theme4	Task2	0	1
PubMed	Evaluator 2	Theme4	Task3	0	0
PubMed	Evaluator 2	Theme4	Task4	0	2
PubMed	Evaluator 2	Theme4	Task5	0	0

## Sheet: Table S4 Scores_App_Others
Application	Evaluator	Theme	Task	Authenticity	Data Completeness	Consistency
ScholarAI	Evaluator 1	Theme1	Task1	10	6	9
ScholarAI	Evaluator 1	Theme1	Task2	10	7	8
ScholarAI	Evaluator 1	Theme1	Task3	10	5	7
ScholarAI	Evaluator 1	Theme1	Task4	9	6	9
ScholarAI	Evaluator 1	Theme1	Task5	9	7	8
ScholarAI	Evaluator 1	Theme2	Task1	9	7	8
ScholarAI	Evaluator 1	Theme2	Task2	9	5	7
ScholarAI	Evaluator 1	Theme2	Task3	9	6	7
ScholarAI	Evaluator 1	Theme2	Task4	9	5	8
ScholarAI	Evaluator 1	Theme2	Task5	9	7	7
ScholarAI	Evaluator 1	Theme3	Task1	8	5	7
ScholarAI	Evaluator 1	Theme3	Task2	8	6	8
ScholarAI	Evaluator 1	Theme3	Task3	9	6	6
ScholarAI	Evaluator 1	Theme3	Task4	9	4	7
ScholarAI	Evaluator 1	Theme3	Task5	8	5	8
ScholarAI	Evaluator 1	Theme4	Task1	8	6	7
ScholarAI	Evaluator 1	Theme4	Task2	8	5	7
ScholarAI	Evaluator 1	Theme4	Task3	8	5	7
ScholarAI	Evaluator 1	Theme4	Task4	8	5	6
ScholarAI	Evaluator 1	Theme4	Task5	8	5	7
PubMed	Evaluator 1	Theme1	Task1	10	3	10
PubMed	Evaluator 1	Theme1	Task2	10	3	10
PubMed	Evaluator 1	Theme1	Task3	10	4	10
PubMed	Evaluator 1	Theme1	Task4	10	3	10
PubMed	Evaluator 1	Theme1	Task5	10	4	10
PubMed	Evaluator 1	Theme2	Task1	10	3	10
PubMed	Evaluator 1	Theme2	Task2	10	3	10
PubMed	Evaluator 1	Theme2	Task3	10	3	10
PubMed	Evaluator 1	Theme2	Task4	10	3	10
PubMed	Evaluator 1	Theme2	Task5	10	3	10
PubMed	Evaluator 1	Theme3	Task1	10	2	10
PubMed	Evaluator 1	Theme3	Task2	10	1	10
PubMed	Evaluator 1	Theme3	Task3	10	1	10
PubMed	Evaluator 1	Theme3	Task4	10	0	10
PubMed	Evaluator 1	Theme3	Task5	10	2	10
PubMed	Evaluator 1	Theme4	Task1	10	0	10
PubMed	Evaluator 1	Theme4	Task2	10	0	10
PubMed	Evaluator 1	Theme4	Task3	10	0	10
PubMed	Evaluator 1	Theme4	Task4	10	0	10
PubMed	Evaluator 1	Theme4	Task5	10	0	10
Gemini	Evaluator 1	Theme1	Task1	6	5	7
Gemini	Evaluator 1	Theme1	Task2	6	5	8
Gemini	Evaluator 1	Theme1	Task3	8	6	6
Gemini	Evaluator 1	Theme1	Task4	7	6	6
Gemini	Evaluator 1	Theme1	Task5	6	5	7
Gemini	Evaluator 1	Theme2	Task1	7	4	7
Gemini	Evaluator 1	Theme2	Task2	6	5	6
Gemini	Evaluator 1	Theme2	Task3	7	4	7
Gemini	Evaluator 1	Theme2	Task4	6	5	6
Gemini	Evaluator 1	Theme2	Task5	6	5	7
Gemini	Evaluator 1	Theme3	Task1	5	4	6
Gemini	Evaluator 1	Theme3	Task2	6	4	6
Gemini	Evaluator 1	Theme3	Task3	6	5	6
Gemini	Evaluator 1	Theme3	Task4	6	4	6
Gemini	Evaluator 1	Theme3	Task5	5	4	6
Gemini	Evaluator 1	Theme4	Task1	5	3	5
Gemini	Evaluator 1	Theme4	Task2	4	4	5
Gemini	Evaluator 1	Theme4	Task3	5	4	5
Gemini	Evaluator 1	Theme4	Task4	5	4	5
Gemini	Evaluator 1	Theme4	Task5	5	3	5
ChatGPT-4o	Evaluator 1	Theme1	Task1	5	4	3
ChatGPT-4o	Evaluator 1	Theme1	Task2	4	4	4
ChatGPT-4o	Evaluator 1	Theme1	Task3	5	4	5
ChatGPT-4o	Evaluator 1	Theme1	Task4	6	0	3
ChatGPT-4o	Evaluator 1	Theme1	Task5	5	6	4
ChatGPT-4o	Evaluator 1	Theme2	Task1	3	3	2
ChatGPT-4o	Evaluator 1	Theme2	Task2	3	4	3
ChatGPT-4o	Evaluator 1	Theme2	Task3	4	3	3
ChatGPT-4o	Evaluator 1	Theme2	Task4	4	3	3
ChatGPT-4o	Evaluator 1	Theme2	Task5	4	3	4
ChatGPT-4o	Evaluator 1	Theme3	Task1	5	4	2
ChatGPT-4o	Evaluator 1	Theme3	Task2	2	3	3
ChatGPT-4o	Evaluator 1	Theme3	Task3	3	3	3
ChatGPT-4o	Evaluator 1	Theme3	Task4	2	2	3
ChatGPT-4o	Evaluator 1	Theme3	Task5	2	3	3
ChatGPT-4o	Evaluator 1	Theme4	Task1	3	3	1
ChatGPT-4o	Evaluator 1	Theme4	Task2	2	1	2
ChatGPT-4o	Evaluator 1	Theme4	Task3	2	2	2
ChatGPT-4o	Evaluator 1	Theme4	Task4	2	2	2
ChatGPT-4o	Evaluator 1	Theme4	Task5	4	2	2
ScholarAI	Evaluator 2	Theme1	Task1	10	6	9
ScholarAI	Evaluator 2	Theme1	Task2	10	7	8
ScholarAI	Evaluator 2	Theme1	Task3	9	5	8
ScholarAI	Evaluator 2	Theme1	Task4	9	6	9
ScholarAI	Evaluator 2	Theme1	Task5	9	6	8
ScholarAI	Evaluator 2	Theme2	Task1	8	7	8
ScholarAI	Evaluator 2	Theme2	Task2	9	5	7
ScholarAI	Evaluator 2	Theme2	Task3	9	6	7
ScholarAI	Evaluator 2	Theme2	Task4	9	5	8
ScholarAI	Evaluator 2	Theme2	Task5	9	7	7
ScholarAI	Evaluator 2	Theme3	Task1	8	6	7
ScholarAI	Evaluator 2	Theme3	Task2	8	6	8
ScholarAI	Evaluator 2	Theme3	Task3	9	6	6
ScholarAI	Evaluator 2	Theme3	Task4	9	5	7
ScholarAI	Evaluator 2	Theme3	Task5	8	5	8
ScholarAI	Evaluator 2	Theme4	Task1	8	5	6
ScholarAI	Evaluator 2	Theme4	Task2	8	5	7
ScholarAI	Evaluator 2	Theme4	Task3	8	5	7
ScholarAI	Evaluator 2	Theme4	Task4	8	5	7
ScholarAI	Evaluator 2	Theme4	Task5	7	6	7
PubMed	Evaluator 2	Theme1	Task1	10	3	10
PubMed	Evaluator 2	Theme1	Task2	10	3	10
PubMed	Evaluator 2	Theme1	Task3	10	3	10
PubMed	Evaluator 2	Theme1	Task4	10	2	10
PubMed	Evaluator 2	Theme1	Task5	10	4	10
PubMed	Evaluator 2	Theme2	Task1	10	3	10
PubMed	Evaluator 2	Theme2	Task2	10	3	10
PubMed	Evaluator 2	Theme2	Task3	10	3	10
PubMed	Evaluator 2	Theme2	Task4	10	3	10
PubMed	Evaluator 2	Theme2	Task5	10	3	10
PubMed	Evaluator 2	Theme3	Task1	10	2	10
PubMed	Evaluator 2	Theme3	Task2	10	2	10
PubMed	Evaluator 2	Theme3	Task3	10	1	10
PubMed	Evaluator 2	Theme3	Task4	10	0	10
PubMed	Evaluator 2	Theme3	Task5	10	2	10
PubMed	Evaluator 2	Theme4	Task1	10	0	10
PubMed	Evaluator 2	Theme4	Task2	10	0	10
PubMed	Evaluator 2	Theme4	Task3	10	0	10
PubMed	Evaluator 2	Theme4	Task4	10	0	10
PubMed	Evaluator 2	Theme4	Task5	10	0	10
Gemini	Evaluator 2	Theme1	Task1	6	5	7
Gemini	Evaluator 2	Theme1	Task2	6	5	8
Gemini	Evaluator 2	Theme1	Task3	8	7	6
Gemini	Evaluator 2	Theme1	Task4	7	5	6
Gemini	Evaluator 2	Theme1	Task5	6	5	7
Gemini	Evaluator 2	Theme2	Task1	7	4	7
Gemini	Evaluator 2	Theme2	Task2	6	5	6
Gemini	Evaluator 2	Theme2	Task3	6	4	7
Gemini	Evaluator 2	Theme2	Task4	6	5	6
Gemini	Evaluator 2	Theme2	Task5	6	5	7
Gemini	Evaluator 2	Theme3	Task1	5	4	6
Gemini	Evaluator 2	Theme3	Task2	6	4	6
Gemini	Evaluator 2	Theme3	Task3	6	5	6
Gemini	Evaluator 2	Theme3	Task4	6	4	6
Gemini	Evaluator 2	Theme3	Task5	5	4	6
Gemini	Evaluator 2	Theme4	Task1	5	4	5
Gemini	Evaluator 2	Theme4	Task2	4	3	5
Gemini	Evaluator 2	Theme4	Task3	5	3	5
Gemini	Evaluator 2	Theme4	Task4	5	4	5
Gemini	Evaluator 2	Theme4	Task5	5	4	5
ChatGPT-4o	Evaluator 2	Theme1	Task1	5	5	3
ChatGPT-4o	Evaluator 2	Theme1	Task2	4	4	4
ChatGPT-4o	Evaluator 2	Theme1	Task3	5	4	5
ChatGPT-4o	Evaluator 2	Theme1	Task4	6	0	3
ChatGPT-4o	Evaluator 2	Theme1	Task5	5	6	4
ChatGPT-4o	Evaluator 2	Theme2	Task1	4	4	2
ChatGPT-4o	Evaluator 2	Theme2	Task2	3	3	3
ChatGPT-4o	Evaluator 2	Theme2	Task3	4	3	3
ChatGPT-4o	Evaluator 2	Theme2	Task4	4	3	3
ChatGPT-4o	Evaluator 2	Theme2	Task5	4	3	4
ChatGPT-4o	Evaluator 2	Theme3	Task1	5	4	2
ChatGPT-4o	Evaluator 2	Theme3	Task2	2	2	3
ChatGPT-4o	Evaluator 2	Theme3	Task3	3	4	3
ChatGPT-4o	Evaluator 2	Theme3	Task4	2	2	3
ChatGPT-4o	Evaluator 2	Theme3	Task5	2	3	2
ChatGPT-4o	Evaluator 2	Theme4	Task1	3	2	1
ChatGPT-4o	Evaluator 2	Theme4	Task2	2	2	2
ChatGPT-4o	Evaluator 2	Theme4	Task3	2	2	2
ChatGPT-4o	Evaluator 2	Theme4	Task4	2	1	2
ChatGPT-4o	Evaluator 2	Theme4	Task5	4	3	3
